# Supplementary material for: Local adaptation of a dominant coastal tree to freshwater availability and solar radiation suggested by genomic and ecophysiological approaches
Source: Sci Rep. 2019 Dec 27;9:19936. doi: 10.1038/s41598-019-56469-w (PMC6934818; doi:10.1038/s41598-019-56469-w)
Supplement: Supplementary file 2 — Supplementary information Table S7 [file 41598_2019_56469_MOESM2_ESM.xlsx]

## Sheet: Sheet1
Scientific Reports Supplementary information
Article title: Local adaptation of a dominant coastal tree to freshwater availability and solar radiation suggested by genomic and ecophysiological approaches
Authors: Mariana Vargas Cruz, Gustavo Maruyama Mori, Caroline Signori Müller, Carla Cristina da Silva, Dong-Ha Oh, Maheshi Dassanayake, Maria Imaculada Zucchi, Rafael Silva Oliveira and Anete Pereira de Souza
Supplementary Table S7. Enriched Gene Ontology (GO) terms among differentially expressed transcripts (DET) that presented higher expression in subtropical stem samples than in equatorial stem samples.
Category	P-value	DET in category	Transcripts in category in Reference	GO Term	Ontology*
GO:0006952	4.27e-06	16	628	defense response	BP
GO:0043693	2.68e-05	3	11	monoterpene biosynthetic process	BP
GO:0044550	4.27e-05	6	93	secondary metabolite biosynthetic process	BP
GO:0015800	4.43e-05	2	2	acidic amino acid transport	BP
GO:0015804	5.05e-04	2	6	neutral amino acid transport	BP
GO:0071457	6.09e-04	2	7	cellular response to ozone	BP
GO:0007129	6.40e-04	2	6	synapsis	BP
GO:0033386	6.77e-04	2	7	geranylgeranyl diphosphate biosynthetic process	BP
GO:0055114	8.56e-04	22	1621	oxidation-reduction process	BP
GO:0006629	9.33e-04	6	168	lipid metabolic process	BP
GO:0033384	1.35e-03	2	9	geranyl diphosphate biosynthetic process	BP
GO:0045337	1.35e-03	2	9	farnesyl diphosphate biosynthetic process	BP
GO:0048438	1.54e-03	2	11	floral whorl development	BP
GO:0008299	1.71e-03	3	36	isoprenoid biosynthetic process	BP
GO:0051026	1.82e-03	2	13	chiasma assembly	BP
GO:0071484	1.85e-03	2	12	cellular response to light intensity	BP
GO:0071329	2.86e-03	2	12	cellular response to sucrose stimulus	BP
GO:0045088	2.87e-03	2	14	regulation of innate immune response	BP
GO:0035195	2.89e-03	2	13	gene silencing by miRNA	BP
GO:0015991	2.91e-03	3	42	ATP hydrolysis coupled proton transport	BP
GO:0016114	3.39e-03	2	15	terpenoid biosynthetic process	BP
GO:0008202	4.15e-03	2	12	steroid metabolic process	BP
GO:0003333	4.23e-03	3	45	amino acid transmembrane transport	BP
GO:0071493	4.30e-03	2	17	cellular response to UV-B	BP
GO:0009963	5.18e-03	2	18	positive regulation of flavonoid biosynthetic process	BP
GO:0009636	5.60e-03	3	54	response to toxic substance	BP
GO:0046688	7.32e-03	2	24	response to copper ion	BP
GO:0010039	7.50e-03	2	21	response to iron ion	BP
GO:0006637	8.29e-03	1	1	acyl-CoA metabolic process	BP
GO:0009407	8.42e-03	2	22	toxin catabolic process	BP
GO:0019288	8.88e-03	2	22	isopentenyl diphosphate biosynthetic process, methylerythritol 4-phosphate pathway	BP
GO:0019430	9.73e-03	2	27	removal of superoxide radicals	BP
GO:0009611	9.96e-03	7	351	response to wounding	BP
GO:0016099	1.19e-02	1	3	monoterpenoid biosynthetic process	BP
GO:0010076	1.34e-02	2	28	maintenance of floral meristem identity	BP
GO:0019307	1.40e-02	1	2	mannose biosynthetic process	BP
GO:0045047	1.40e-02	1	2	protein targeting to ER	BP
GO:0009861	1.42e-02	2	28	jasmonic acid and ethylene-dependent systemic resistance	BP
GO:0009116	1.50e-02	2	28	nucleoside metabolic process	BP
GO:0015992	1.60e-02	2	28	proton transport	BP
GO:0010582	1.62e-02	2	29	floral meristem determinacy	BP
GO:0019079	1.63e-02	1	2	viral genome replication	BP
GO:0006360	1.65e-02	1	2	transcription from RNA polymerase I promoter	BP
GO:0000706	1.86e-02	1	4	meiotic DNA double-strand break processing	BP
GO:0000737	1.86e-02	1	4	DNA catabolic process, endonucleolytic	BP
GO:0009062	1.90e-02	1	4	fatty acid catabolic process	BP
GO:0032194	2.01e-02	1	3	ubiquinone biosynthetic process via 3,4-dihydroxy-5-polyprenylbenzoate	BP
GO:0010431	2.02e-02	2	32	seed maturation	BP
GO:0071280	2.05e-02	1	3	cellular response to copper ion	BP
GO:0016117	2.16e-02	2	30	carotenoid biosynthetic process	BP
GO:0009240	2.27e-02	1	3	isopentenyl diphosphate biosynthetic process	BP
GO:0030835	2.35e-02	1	3	negative regulation of actin filament depolymerization	BP
GO:0009715	2.40e-02	1	3	chalcone biosynthetic process	BP
GO:0042631	2.47e-02	2	36	cellular response to water deprivation	BP
GO:0010424	2.47e-02	1	3	DNA methylation on cytosine within a CG sequence	BP
GO:0010220	2.68e-02	1	5	positive regulation of vernalization response	BP
GO:0034090	2.70e-02	1	5	maintenance of meiotic sister chromatid cohesion	BP
GO:0009411	2.85e-02	2	37	response to UV	BP
GO:0009294	2.93e-02	2	38	DNA mediated transformation	BP
GO:0042138	3.06e-02	1	6	meiotic DNA double-strand break formation	BP
GO:0006597	3.22e-02	1	4	spermine biosynthetic process	BP
GO:0006557	3.24e-02	1	4	S-adenosylmethioninamine biosynthetic process	BP
GO:0052865	3.44e-02	1	6	1-deoxy-D-xylulose 5-phosphate biosynthetic process	BP
GO:0042371	3.53e-02	1	5	vitamin K biosynthetic process	BP
GO:0006536	3.58e-02	1	5	glutamate metabolic process	BP
GO:0010069	3.67e-02	1	6	zygote asymmetric cytokinesis in embryo sac	BP
GO:0009696	3.73e-02	1	6	salicylic acid metabolic process	BP
GO:0050992	3.88e-02	1	5	dimethylallyl diphosphate biosynthetic process	BP
GO:0006081	3.92e-02	1	5	cellular aldehyde metabolic process	BP
GO:0009629	4.01e-02	1	5	response to gravity	BP
GO:0009234	4.03e-02	1	6	menaquinone biosynthetic process	BP
GO:0031204	4.03e-02	1	5	posttranslational protein targeting to membrane, translocation	BP
GO:0015812	4.22e-02	1	6	gamma-aminobutyric acid transport	BP
GO:0009298	4.23e-02	1	6	GDP-mannose biosynthetic process	BP
GO:0009809	4.28e-02	3	120	lignin biosynthetic process	BP
GO:0002238	4.35e-02	1	7	response to molecule of fungal origin	BP
GO:0006013	4.64e-02	1	6	mannose metabolic process	BP
GO:0046034	4.75e-02	1	6	ATP metabolic process	BP
GO:0019762	4.76e-02	1	9	glucosinolate catabolic process	BP
GO:0009813	4.76e-02	2	51	flavonoid biosynthetic process	BP
GO:0009513	9.87e-04	2	8	etioplast	CC
GO:0005783	9.16e-03	13	891	endoplasmic reticulum	CC
GO:0016020	1.63e-02	15	1228	membrane	CC
GO:0033178	2.10e-02	1	3	proton-transporting two-sector ATPase complex, catalytic domain	CC
GO:0009507	3.41e-02	13	1066	chloroplast	CC
GO:0035101	4.56e-02	1	7	FACT complex	CC
GO:0004866	1.11e-08	5	13	endopeptidase inhibitor activity	MF
GO:0043531	1.55e-06	8	130	ADP binding	MF
GO:0034768	1.16e-05	3	9	(E)-beta-ocimene synthase activity	MF
GO:0038023	4.03e-05	2	3	signaling receptor activity	MF
GO:0003968	7.17e-05	3	15	RNA-directed 5'-3' RNA polymerase activity	MF
GO:0004022	7.52e-05	4	37	alcohol dehydrogenase (NAD) activity	MF
GO:0050551	2.40e-04	2	6	myrcene synthase activity	MF
GO:0047787	3.83e-04	2	4	delta4-3-oxosteroid 5beta-reductase activity	MF
GO:0019825	5.40e-04	7	204	oxygen binding	MF
GO:0016709	5.49e-04	5	97	oxidoreductase activity, acting on paired donors, with incorporation or reduction of molecular oxygen, NAD(P)H as one donor, and incorporation of one atom of oxygen	MF
GO:0003886	6.42e-04	2	6	DNA (cytosine-5-)-methyltransferase activity	MF
GO:0004337	1.35e-03	2	9	geranyltranstransferase activity	MF
GO:0035671	1.54e-03	2	8	enone reductase activity	MF
GO:0004161	2.24e-03	2	11	dimethylallyltranstransferase activity	MF
GO:0004311	2.64e-03	2	12	farnesyltranstransferase activity	MF
GO:0047172	3.09e-03	2	15	shikimate O-hydroxycinnamoyltransferase activity	MF
GO:0047205	3.09e-03	2	15	quinate O-hydroxycinnamoyltransferase activity	MF
GO:0004784	5.29e-03	2	22	superoxide dismutase activity	MF
GO:0008809	6.12e-03	1	1	carnitine racemase activity	MF
GO:0004743	6.31e-03	2	16	pyruvate kinase activity	MF
GO:0030955	6.31e-03	2	16	potassium ion binding	MF
GO:0015297	7.30e-03	4	113	antiporter activity	MF
GO:0010334	9.81e-03	1	2	sesquiterpene synthase activity	MF
GO:0034002	9.81e-03	1	2	(R)-limonene synthase activity	MF
GO:0050550	9.81e-03	1	2	pinene synthase activity	MF
GO:0050552	9.81e-03	1	2	(4S)-limonene synthase activity	MF
GO:0080015	9.81e-03	1	2	sabinene synthase activity	MF
GO:0004615	1.40e-02	1	2	phosphomannomutase activity	MF
GO:0005506	1.48e-02	6	290	iron ion binding	MF
GO:0080031	1.49e-02	1	2	methyl salicylate esterase activity	MF
GO:0000287	1.61e-02	4	145	magnesium ion binding	MF
GO:0004371	1.67e-02	1	3	glycerone kinase activity	MF
GO:0050518	1.73e-02	1	3	2-C-methyl-D-erythritol 4-phosphate cytidylyltransferase activity	MF
GO:0004364	1.82e-02	2	32	glutathione transferase activity	MF
GO:0016889	1.86e-02	1	4	endodeoxyribonuclease activity, producing 3'-phosphomonoesters	MF
GO:0046910	1.96e-02	2	37	pectinesterase inhibitor activity	MF
GO:0015180	1.99e-02	1	3	L-alanine transmembrane transporter activity	MF
GO:0046428	2.01e-02	1	3	1,4-dihydroxy-2-naphthoate octaprenyltransferase activity	MF
GO:0010290	2.26e-02	1	4	chlorophyll catabolite transmembrane transporter activity	MF
GO:0015431	2.26e-02	1	4	glutathione S-conjugate-exporting ATPase activity	MF
GO:0004452	2.27e-02	1	3	isopentenyl-diphosphate delta-isomerase activity	MF
GO:0020037	2.34e-02	6	334	heme binding	MF
GO:0016210	2.40e-02	1	3	naringenin-chalcone synthase activity	MF
GO:0042389	2.45e-02	1	3	omega-3 fatty acid desaturase activity	MF
GO:0052578	2.51e-02	1	4	alpha-farnesene synthase activity	MF
GO:0098599	2.69e-02	1	4	palmitoyl hydrolase activity	MF
GO:0004351	2.77e-02	1	4	glutamate decarboxylase activity	MF
GO:0080030	2.81e-02	1	4	methyl indole-3-acetate esterase activity	MF
GO:0016820	2.88e-02	1	4	hydrolase activity, acting on acid anhydrides, catalyzing transmembrane movement of substances	MF
GO:0080032	2.90e-02	1	4	methyl jasmonate esterase activity	MF
GO:0050242	2.94e-02	1	4	pyruvate, phosphate dikinase activity	MF
GO:0016229	3.07e-02	1	7	steroid dehydrogenase activity	MF
GO:0070401	3.07e-02	1	7	NADP+ binding	MF
GO:0102339	3.12e-02	1	5	3-oxo-arachidoyl-CoA reductase activity	MF
GO:0102340	3.12e-02	1	5	3-oxo-behenoyl-CoA reductase activity	MF
GO:0102341	3.12e-02	1	5	3-oxo-lignoceroyl-CoA reductase activity	MF
GO:0102342	3.12e-02	1	5	3-oxo-cerotoyl-CoA reductase activity	MF
GO:0008422	3.21e-02	2	46	beta-glucosidase activity	MF
GO:0004014	3.24e-02	1	4	adenosylmethionine decarboxylase activity	MF
GO:0008474	3.41e-02	1	5	palmitoyl-(protein) hydrolase activity	MF
GO:0015238	3.63e-02	2	48	drug transmembrane transporter activity	MF
GO:0018454	3.65e-02	1	6	acetoacetyl-CoA reductase activity	MF
GO:0045703	3.65e-02	1	6	ketoreductase activity	MF
GO:0015171	3.72e-02	3	112	amino acid transmembrane transporter activity	MF
GO:0016711	3.80e-02	1	5	flavonoid 3'-monooxygenase activity	MF
GO:0004806	3.86e-02	2	47	triglyceride lipase activity	MF
GO:0004030	3.92e-02	1	5	aldehyde dehydrogenase [NAD(P)+] activity	MF
GO:0050662	4.10e-02	2	47	coenzyme binding	MF
GO:0015185	4.22e-02	1	6	gamma-aminobutyric acid transmembrane transporter activity	MF
GO:0046029	4.24e-02	1	8	mannitol dehydrogenase activity	MF
GO:0047681	4.24e-02	1	8	aryl-alcohol dehydrogenase (NADP+) activity	MF
GO:0008661	4.24e-02	1	7	1-deoxy-D-xylulose-5-phosphate synthase activity	MF
GO:0003993	4.25e-02	2	47	acid phosphatase activity	MF
GO:0005524	4.45e-02	29	3170	ATP binding	MF
GO:0003796	4.50e-02	1	8	lysozyme activity	MF
GO:0015293	4.66e-02	3	127	symporter activity	MF
GO:0031957	4.69e-02	1	6	very long-chain fatty acid-CoA ligase activity	MF
*Ontology categories: Biological Process (BP); Cellular Component (CC); Molecular Function (MF).
