# Supplementary material for: Local adaptation of a dominant coastal tree to freshwater availability and solar radiation suggested by genomic and ecophysiological approaches
Source: Sci Rep. 2019 Dec 27;9:19936. doi: 10.1038/s41598-019-56469-w (PMC6934818; doi:10.1038/s41598-019-56469-w)
Supplement: Supplementary file 3 — Supplementary information Table S8 [file 41598_2019_56469_MOESM3_ESM.xlsx]

## Sheet: Sheet1
Scientific Reports Supplementary information
Article title: Local adaptation of a dominant coastal tree to freshwater availability and solar radiation suggested by genomic and ecophysiological approaches
Authors: Mariana Vargas Cruz, Gustavo Maruyama Mori, Caroline Signori Müller, Carla Cristina da Silva, Dong-Ha Oh, Maheshi Dassanayake, Maria Imaculada Zucchi, Rafael Silva Oliveira and Anete Pereira de Souza
Supplementary Table S8. Enriched Gene Ontology (GO) terms among differentially expressed transcripts (DET) that presented higher expression in equatorial stem samples than in subtropical stem samples.
Category	P-value	DET in category	Transcripts in category in Reference	GO Term	Ontology*
GO:0035434	1.09e-05	3	10	copper ion transmembrane transport	BP
GO:0006825	2.44e-04	3	29	copper ion transport	BP
GO:0016114	1.75e-03	2	15	terpenoid biosynthetic process	BP
GO:0010405	2.06e-03	2	14	arabinogalactan protein metabolic process	BP
GO:0018258	2.06e-03	2	14	protein O-linked glycosylation via hydroxyproline	BP
GO:0043562	2.89e-03	2	18	cellular response to nitrogen levels	BP
GO:0055114	3.46e-03	16	1621	oxidation-reduction process	BP
GO:0045333	3.68e-03	2	21	cellular respiration	BP
GO:0048354	4.69e-03	2	21	mucilage biosynthetic process involved in seed coat development	BP
GO:0009751	4.94e-03	5	223	response to salicylic acid	BP
GO:0009685	5.39e-03	1	1	gibberellin metabolic process	BP
GO:0006541	5.80e-03	2	22	glutamine metabolic process	BP
GO:0009611	7.07e-03	6	351	response to wounding	BP
GO:0005993	8.45e-03	1	2	trehalose catabolic process	BP
GO:0016441	8.71e-03	2	29	posttranscriptional gene silencing	BP
GO:1900056	8.78e-03	2	30	negative regulation of leaf senescence	BP
GO:0010597	9.96e-03	1	3	green leaf volatile biosynthetic process	BP
GO:0008614	1.21e-02	1	3	pyridoxine metabolic process	BP
GO:0000271	1.31e-02	2	36	polysaccharide biosynthetic process	BP
GO:0015680	1.37e-02	1	3	intracellular copper ion transport	BP
GO:0009411	1.50e-02	2	37	response to UV	BP
GO:0009723	1.64e-02	4	189	response to ethylene	BP
GO:0000719	1.68e-02	1	3	photoreactive repair	BP
GO:0010422	2.15e-02	1	4	regulation of brassinosteroid biosynthetic process	BP
GO:0009620	2.19e-02	3	120	response to fungus	BP
GO:0042819	2.28e-02	1	5	vitamin B6 biosynthetic process	BP
GO:1901347	2.31e-02	1	5	negative regulation of secondary cell wall biogenesis	BP
GO:0009753	2.33e-02	4	220	response to jasmonic acid	BP
GO:0009813	2.61e-02	2	51	flavonoid biosynthetic process	BP
GO:0051553	2.63e-02	1	6	flavone biosynthetic process	BP
GO:0002229	2.74e-02	2	57	defense response to oomycetes	BP
GO:0080027	2.83e-02	1	7	response to herbivore	BP
GO:0042823	2.83e-02	1	6	pyridoxal phosphate biosynthetic process	BP
GO:0006811	2.86e-02	2	51	ion transport	BP
GO:0071836	2.92e-02	1	7	nectar secretion	BP
GO:0005987	2.99e-02	1	7	sucrose catabolic process	BP
GO:0045723	3.05e-02	1	8	positive regulation of fatty acid biosynthetic process	BP
GO:0009853	3.07e-02	2	57	photorespiration	BP
GO:0009617	3.20e-02	3	146	response to bacterium	BP
GO:0051214	3.35e-02	1	6	RNA virus induced gene silencing	BP
GO:1901348	3.36e-02	1	8	positive regulation of secondary cell wall biogenesis	BP
GO:0006624	3.40e-02	1	7	vacuolar protein processing	BP
GO:0050691	3.46e-02	1	7	regulation of defense response to virus by host	BP
GO:0051707	3.52e-02	2	66	response to other organism	BP
GO:2000904	3.55e-02	1	7	regulation of starch metabolic process	BP
GO:0002239	3.73e-02	1	8	response to oomycetes	BP
GO:0045116	4.00e-02	1	8	protein neddylation	BP
GO:0009821	4.02e-02	1	8	alkaloid biosynthetic process	BP
GO:0046345	4.16e-02	1	9	abscisic acid catabolic process	BP
GO:0006101	4.18e-02	1	9	citrate metabolic process	BP
GO:0010599	4.28e-02	1	9	production of lsiRNA involved in RNA interference	BP
GO:0006950	4.34e-02	2	71	response to stress	BP
GO:0043693	4.36e-02	1	11	monoterpene biosynthetic process	BP
GO:0008615	4.36e-02	1	9	pyridoxine biosynthetic process	BP
GO:0010601	4.65e-02	1	9	positive regulation of auxin biosynthetic process	BP
GO:0042773	4.79e-02	1	11	ATP synthesis coupled electron transport	BP
GO:0005575	2.27e-04	8	348	cellular_component	CC
GO:0070469	6.54e-03	2	31	respiratory chain	CC
GO:1903600	1.21e-02	1	3	glutaminase complex	CC
GO:0000323	3.83e-02	1	8	lytic vacuole	CC
GO:0005763	3.85e-02	1	8	mitochondrial small ribosomal subunit	CC
GO:0005747	3.92e-02	2	72	mitochondrial respiratory chain complex I	CC
GO:0016021	4.74e-02	33	5272	integral component of membrane	CC
GO:0005375	2.16e-06	4	19	copper ion transmembrane transporter activity	MF
GO:0034768	5.12e-04	2	9	(E)-beta-ocimene synthase activity	MF
GO:0008453	1.20e-03	2	12	alanine-glyoxylate transaminase activity	MF
GO:0003968	1.60e-03	2	15	RNA-directed 5'-3' RNA polymerase activity	MF
GO:1990714	2.06e-03	2	14	hydroxyproline O-galactosyltransferase activity	MF
GO:0003954	3.22e-03	2	20	NADH dehydrogenase activity	MF
GO:0004575	4.56e-03	2	21	sucrose alpha-glucosidase activity	MF
GO:0052635	5.39e-03	1	1	C-20 gibberellin 2-beta-dioxygenase activity	MF
GO:0030246	5.75e-03	5	248	carbohydrate binding	MF
GO:0010334	7.31e-03	1	2	sesquiterpene synthase activity	MF
GO:0034002	7.31e-03	1	2	(R)-limonene synthase activity	MF
GO:0050550	7.31e-03	1	2	pinene synthase activity	MF
GO:0050552	7.31e-03	1	2	(4S)-limonene synthase activity	MF
GO:0080015	7.31e-03	1	2	sabinene synthase activity	MF
GO:0008137	8.39e-03	2	33	NADH dehydrogenase (ubiquinone) activity	MF
GO:0004555	8.45e-03	1	2	alpha,alpha-trehalase activity	MF
GO:0008378	1.01e-02	2	29	galactosyltransferase activity	MF
GO:0070009	1.03e-02	1	2	serine-type aminopeptidase activity	MF
GO:0047134	1.08e-02	2	36	protein-disulfide reductase activity	MF
GO:0015927	1.08e-02	1	3	trehalase activity	MF
GO:0016881	1.14e-02	1	2	acid-amino acid ligase activity	MF
GO:0004642	1.14e-02	1	2	phosphoribosylformylglycinamidine synthase activity	MF
GO:0004359	1.21e-02	1	3	glutaminase activity	MF
GO:2001147	1.46e-02	1	3	camalexin binding	MF
GO:2001227	1.46e-02	1	3	quercitrin binding	MF
GO:0010333	1.48e-02	1	4	terpene synthase activity	MF
GO:0008483	1.60e-02	2	41	transaminase activity	MF
GO:0015089	1.65e-02	1	4	high-affinity copper ion transmembrane transporter activity	MF
GO:0004791	1.69e-02	2	45	thioredoxin-disulfide reductase activity	MF
GO:0050551	1.79e-02	1	6	myrcene synthase activity	MF
GO:0052578	1.80e-02	1	4	alpha-farnesene synthase activity	MF
GO:0043531	1.98e-02	3	130	ADP binding	MF
GO:0019781	2.16e-02	1	4	NEDD8 activating enzyme activity	MF
GO:0036381	2.28e-02	1	5	pyridoxal 5'-phosphate synthase (glutamine hydrolysing) activity	MF
GO:0033926	2.44e-02	1	5	glycopeptide alpha-N-acetylgalactosaminidase activity	MF
GO:0010279	2.48e-02	1	6	indole-3-acetic acid amido synthetase activity	MF
GO:0016758	2.54e-02	3	129	transferase activity, transferring hexosyl groups	MF
GO:0033759	2.63e-02	1	6	flavone synthase activity	MF
GO:0016165	2.67e-02	1	5	linoleate 13S-lipoxygenase activity	MF
GO:0052634	2.94e-02	1	6	C-19 gibberellin 2-beta-dioxygenase activity	MF
GO:0044212	3.21e-02	5	355	transcription regulatory region DNA binding	MF
GO:0016491	3.48e-02	5	373	oxidoreductase activity	MF
GO:0010294	3.73e-02	1	7	abscisic acid glucosyltransferase activity	MF
GO:0016844	3.86e-02	1	8	strictosidine synthase activity	MF
GO:0016706	3.86e-02	2	65	oxidoreductase activity, acting on paired donors, with incorporation or reduction of molecular oxygen, 2-oxoglutarate as one donor, and incorporation of one atom each of oxygen into both donors	MF
GO:0030295	3.87e-02	1	7	protein kinase activator activity	MF
GO:0003994	4.18e-02	1	9	aconitate hydratase activity	MF
GO:0015210	4.33e-02	1	9	uracil transmembrane transporter activity	MF
GO:0018685	4.55e-02	1	9	alkane 1-monooxygenase activity	MF
GO:0031490	4.88e-02	1	10	chromatin DNA binding	MF
GO:0050897	4.94e-02	2	77	cobalt ion binding	MF
*Ontology categories: Biological Process (BP); Cellular Component (CC); Molecular Function (MF).
