# Supplementary material for: Local adaptation of a dominant coastal tree to freshwater availability and solar radiation suggested by genomic and ecophysiological approaches
Source: Sci Rep. 2019 Dec 27;9:19936. doi: 10.1038/s41598-019-56469-w (PMC6934818; doi:10.1038/s41598-019-56469-w)
Supplement: Supplementary file 4 — Supplementary information Table S9 [file 41598_2019_56469_MOESM4_ESM.xlsx]

## Sheet: Sheet1
Scientific Reports Supplementary information
Article title: Local adaptation of a dominant coastal tree to freshwater availability and solar radiation suggested by genomic and ecophysiological approaches
Authors: Mariana Vargas Cruz, Gustavo Maruyama Mori, Caroline Signori Müller, Carla Cristina da Silva, Dong-Ha Oh, Maheshi Dassanayake, Maria Imaculada Zucchi, Rafael Silva Oliveira and Anete Pereira de Souza
Supplementary Table S9. Enriched Gene Ontology (GO) terms among differentially expressed transcripts (DET) that presented higher expression in subtropical leaf samples than in equatorial leaf samples.
Category	P-value	DET in category	Transcripts in category in Reference	GO Term	Ontology*
GO:0071484	1.65e-10	6	12	cellular response to light intensity	BP
GO:0019430	7.63e-08	6	27	removal of superoxide radicals	BP
GO:0071457	1.25e-07	4	7	cellular response to ozone	BP
GO:0071329	1.54e-07	5	12	cellular response to sucrose stimulus	BP
GO:0046688	1.23e-06	5	24	response to copper ion	BP
GO:0035195	7.16e-06	4	13	gene silencing by miRNA	BP
GO:0071493	1.19e-05	4	17	cellular response to UV-B	BP
GO:0055114	2.00e-05	36	1621	oxidation-reduction process	BP
GO:0009767	4.27e-05	4	20	photosynthetic electron transport chain	BP
GO:0010039	4.79e-05	4	21	response to iron ion	BP
GO:0010193	8.10e-05	6	64	response to ozone	BP
GO:0007165	1.79e-04	13	365	signal transduction	BP
GO:0071280	3.01e-04	2	3	cellular response to copper ion	BP
GO:0006952	5.35e-04	17	628	defense response	BP
GO:0009772	1.04e-03	3	18	photosynthetic electron transport in photosystem II	BP
GO:0032465	1.86e-03	2	6	regulation of cytokinesis	BP
GO:0080168	2.00e-03	3	24	abscisic acid transport	BP
GO:0000160	2.10e-03	4	45	phosphorelay signal transduction system	BP
GO:1904668	2.51e-03	2	7	positive regulation of ubiquitin protein ligase activity	BP
GO:0009607	2.66e-03	3	29	response to biotic stimulus	BP
GO:0006021	2.70e-03	2	7	inositol biosynthetic process	BP
GO:0046855	2.71e-03	2	8	inositol phosphate dephosphorylation	BP
GO:0080055	3.09e-03	2	8	low-affinity nitrate transport	BP
GO:0009861	3.55e-03	3	28	jasmonic acid and ethylene-dependent systemic resistance	BP
GO:0009116	3.68e-03	3	28	nucleoside metabolic process	BP
GO:0034599	3.69e-03	4	67	cellular response to oxidative stress	BP
GO:0006878	4.72e-03	2	9	cellular copper ion homeostasis	BP
GO:0006631	4.97e-03	4	60	fatty acid metabolic process	BP
GO:0010207	5.02e-03	3	29	photosystem II assembly	BP
GO:0071472	5.07e-03	4	64	cellular response to salt stress	BP
GO:0006020	6.48e-03	2	12	inositol metabolic process	BP
GO:0045088	7.29e-03	2	14	regulation of innate immune response	BP
GO:0031122	8.93e-03	2	12	cytoplasmic microtubule organization	BP
GO:0006623	1.14e-02	3	38	protein targeting to vacuole	BP
GO:0015986	1.21e-02	3	48	ATP synthesis coupled proton transport	BP
GO:0008219	1.37e-02	4	80	cell death	BP
GO:0006855	1.48e-02	4	95	drug transmembrane transport	BP
GO:0046396	1.51e-02	1	1	D-galacturonate metabolic process	BP
GO:0048441	1.56e-02	2	18	petal development	BP
GO:0015688	1.57e-02	1	1	iron chelate transport	BP
GO:0048831	1.62e-02	2	14	regulation of shoot system development	BP
GO:0010206	1.64e-02	2	20	photosystem II repair	BP
GO:0042343	1.66e-02	2	23	indole glucosinolate metabolic process	BP
GO:0006857	1.68e-02	4	82	oligopeptide transport	BP
GO:0009773	1.79e-02	2	22	photosynthetic electron transport in photosystem I	BP
GO:0046865	1.80e-02	2	20	terpenoid transport	BP
GO:0098542	2.01e-02	2	26	defense response to other organism	BP
GO:0009636	2.04e-02	3	54	response to toxic substance	BP
GO:0019307	2.10e-02	1	2	mannose biosynthetic process	BP
GO:0045047	2.10e-02	1	2	protein targeting to ER	BP
GO:0044550	2.15e-02	4	93	secondary metabolite biosynthetic process	BP
GO:0019853	2.16e-02	2	20	L-ascorbic acid biosynthetic process	BP
GO:0016125	2.17e-02	3	53	sterol metabolic process	BP
GO:0015692	2.34e-02	2	22	lead ion transport	BP
GO:1903508	2.37e-02	1	2	positive regulation of nucleic acid-templated transcription	BP
GO:0006790	2.63e-02	2	25	sulfur compound metabolic process	BP
GO:0006979	2.66e-02	8	324	response to oxidative stress	BP
GO:0010143	2.67e-02	2	22	cutin biosynthetic process	BP
GO:0009062	2.73e-02	1	4	fatty acid catabolic process	BP
GO:0008152	2.78e-02	6	199	metabolic process	BP
GO:0048235	2.79e-02	2	23	pollen sperm cell differentiation	BP
GO:0048834	2.85e-02	1	3	specification of petal number	BP
GO:1900037	2.98e-02	1	2	regulation of cellular response to hypoxia	BP
GO:0010055	3.00e-02	1	4	atrichoblast differentiation	BP
GO:0032107	3.00e-02	1	4	regulation of response to nutrient levels	BP
GO:0043620	3.00e-02	1	4	regulation of DNA-templated transcription in response to stress	BP
GO:0006360	3.02e-02	1	2	transcription from RNA polymerase I promoter	BP
GO:0016104	3.13e-02	1	2	triterpenoid biosynthetic process	BP
GO:0032194	3.13e-02	1	3	ubiquinone biosynthetic process via 3,4-dihydroxy-5-polyprenylbenzoate	BP
GO:0010362	3.20e-02	1	2	negative regulation of anion channel activity by blue light	BP
GO:0006419	3.24e-02	1	2	alanyl-tRNA aminoacylation	BP
GO:0006412	3.27e-02	10	668	translation	BP
GO:1901181	3.33e-02	1	3	negative regulation of cellular response to caffeine	BP
GO:0007052	3.40e-02	1	3	mitotic spindle organization	BP
GO:0009910	3.51e-02	3	59	negative regulation of flower development	BP
GO:0010224	3.55e-02	4	113	response to UV-B	BP
GO:0009240	3.57e-02	1	3	isopentenyl diphosphate biosynthetic process	BP
GO:0018874	3.79e-02	1	4	benzoate metabolic process	BP
GO:0046482	3.79e-02	1	4	para-aminobenzoic acid metabolic process	BP
GO:0006306	4.00e-02	2	26	DNA methylation	BP
GO:0030835	4.10e-02	1	3	negative regulation of actin filament depolymerization	BP
GO:0010155	4.46e-02	1	3	regulation of proton transport	BP
GO:0015824	4.48e-02	1	5	proline transport	BP
GO:0015813	4.49e-02	1	3	L-glutamate transport	BP
GO:0007037	4.63e-02	1	3	vacuolar phosphate transport	BP
GO:1905011	4.63e-02	1	3	transmembrane phosphate ion transport from cytosol to vacuole	BP
GO:0010086	4.71e-02	1	3	embryonic root morphogenesis	BP
GO:0010424	4.79e-02	1	3	DNA methylation on cytosine within a CG sequence	BP
GO:0046854	4.82e-02	2	28	phosphatidylinositol phosphorylation	BP
GO:0006269	4.94e-02	1	4	DNA replication, synthesis of RNA primer	BP
GO:0035304	4.96e-02	1	4	regulation of protein dephosphorylation	BP
GO:0030095	7.64e-05	4	23	chloroplast photosystem II	CC
GO:0033597	2.89e-04	2	3	mitotic checkpoint complex	CC
GO:0032586	1.08e-03	3	19	protein storage vacuole membrane	CC
GO:0019898	1.13e-03	4	38	extrinsic component of membrane	CC
GO:0000326	1.66e-03	3	24	protein storage vacuole	CC
GO:0009654	2.18e-03	3	27	photosystem II oxygen evolving complex	CC
GO:0009543	3.38e-03	5	100	chloroplast thylakoid lumen	CC
GO:0022625	5.59e-03	7	300	cytosolic large ribosomal subunit	CC
GO:0009535	7.63e-03	12	506	chloroplast thylakoid membrane	CC
GO:0045261	1.08e-02	2	16	proton-transporting ATP synthase complex, catalytic core F(1)	CC
GO:0005886	1.64e-02	29	1773	plasma membrane	CC
GO:0009344	1.76e-02	1	2	nitrite reductase complex [NAD(P)H]	CC
GO:0005840	2.54e-02	8	467	ribosome	CC
GO:0030863	2.73e-02	1	2	cortical cytoskeleton	CC
GO:0005783	2.84e-02	17	891	endoplasmic reticulum	CC
GO:0043231	3.08e-02	6	218	intracellular membrane-bounded organelle	CC
GO:0000780	3.40e-02	1	3	condensed nuclear chromosome, centromeric region	CC
GO:0031616	3.40e-02	1	3	spindle pole centrosome	CC
GO:0032133	3.40e-02	1	3	chromosome passenger complex	CC
GO:0051233	3.40e-02	1	3	spindle midzone	CC
GO:0005789	4.32e-02	10	473	endoplasmic reticulum membrane	CC
GO:0004784	1.63e-05	4	22	superoxide dismutase activity	MF
GO:0038023	7.17e-05	2	3	signaling receptor activity	MF
GO:0016532	1.60e-04	2	2	superoxide dismutase copper chaperone activity	MF
GO:0004022	4.18e-04	4	37	alcohol dehydrogenase (NAD) activity	MF
GO:0005506	5.12e-04	11	290	iron ion binding	MF
GO:0016709	8.79e-04	6	97	oxidoreductase activity, acting on paired donors, with incorporation or reduction of molecular oxygen, NAD(P)H as one donor, and incorporation of one atom of oxygen	MF
GO:0004029	1.22e-03	3	22	aldehyde dehydrogenase (NAD) activity	MF
GO:0004467	1.45e-03	3	20	long-chain fatty acid-CoA ligase activity	MF
GO:0102391	1.45e-03	3	20	decanoate--CoA ligase activity	MF
GO:0046933	1.69e-03	4	51	proton-transporting ATP synthase activity, rotational mechanism	MF
GO:0008934	1.75e-03	2	6	inositol monophosphate 1-phosphatase activity	MF
GO:0052832	1.75e-03	2	6	inositol monophosphate 3-phosphatase activity	MF
GO:0052833	1.75e-03	2	6	inositol monophosphate 4-phosphatase activity	MF
GO:0003886	1.82e-03	2	6	DNA (cytosine-5-)-methyltransferase activity	MF
GO:0042626	2.23e-03	7	179	ATPase activity, coupled to transmembrane movement of substances	MF
GO:0043531	2.34e-03	6	130	ADP binding	MF
GO:0097027	2.51e-03	2	7	ubiquitin-protein transferase activator activity	MF
GO:0008568	2.54e-03	2	6	microtubule-severing ATPase activity	MF
GO:0031957	2.80e-03	2	6	very long-chain fatty acid-CoA ligase activity	MF
GO:0010997	3.05e-03	2	8	anaphase-promoting complex binding	MF
GO:0080054	3.09e-03	2	8	low-affinity nitrate transmembrane transporter activity	MF
GO:0045156	3.14e-03	2	8	electron transporter, transferring electrons within the cyclic electron transport pathway of photosynthesis activity	MF
GO:0080043	3.21e-03	5	93	quercetin 3-O-glucosyltransferase activity	MF
GO:0080044	3.21e-03	5	93	quercetin 7-O-glucosyltransferase activity	MF
GO:0008194	3.52e-03	6	127	UDP-glycosyltransferase activity	MF
GO:0004028	4.95e-03	3	32	3-chloroallyl aldehyde dehydrogenase activity	MF
GO:0008441	5.10e-03	2	11	3'(2'),5'-bisphosphate nucleotidase activity	MF
GO:0004866	5.81e-03	2	13	endopeptidase inhibitor activity	MF
GO:0016705	6.45e-03	5	103	oxidoreductase activity, acting on paired donors, with incorporation or reduction of molecular oxygen	MF
GO:0000155	7.06e-03	3	31	phosphorelay sensor kinase activity	MF
GO:0003968	7.41e-03	2	15	RNA-directed 5'-3' RNA polymerase activity	MF
GO:0008809	8.61e-03	1	1	carnitine racemase activity	MF
GO:0019825	9.98e-03	7	204	oxygen binding	MF
GO:0020037	1.06e-02	9	334	heme binding	MF
GO:0019900	1.11e-02	2	13	kinase binding	MF
GO:0005507	1.14e-02	8	302	copper ion binding	MF
GO:0019899	1.15e-02	2	14	enzyme binding	MF
GO:0035251	1.33e-02	3	41	UDP-glucosyltransferase activity	MF
GO:0004365	1.40e-02	2	21	glyceraldehyde-3-phosphate dehydrogenase (NAD+) (phosphorylating) activity	MF
GO:0004497	1.61e-02	5	129	monooxygenase activity	MF
GO:0004033	1.70e-02	2	25	aldo-keto reductase (NADP) activity	MF
GO:0004615	2.10e-02	1	2	phosphomannomutase activity	MF
GO:0005085	2.12e-02	2	19	guanyl-nucleotide exchange factor activity	MF
GO:0003735	2.20e-02	10	641	structural constituent of ribosome	MF
GO:0008782	2.29e-02	1	2	adenosylhomocysteine nucleosidase activity	MF
GO:0008930	2.29e-02	1	2	methylthioadenosine nucleosidase activity	MF
GO:0004371	2.50e-02	1	3	glycerone kinase activity	MF
GO:0008807	2.56e-02	1	2	carboxyvinyl-carboxyphosphonate phosphorylmutase activity	MF
GO:0015198	2.57e-02	2	21	oligopeptide transporter activity	MF
GO:0032440	2.85e-02	1	3	2-alkenal reductase [NAD(P)] activity	MF
GO:0009496	2.90e-02	1	4	plastoquinol--plastocyanin reductase activity	MF
GO:0047209	2.93e-02	1	2	coniferyl-alcohol glucosyltransferase activity	MF
GO:0102097	3.02e-02	1	2	(22S)-22-hydroxy-5alpha-campestan-3-one C-23 hydroxylase activity	MF
GO:0008928	3.09e-02	1	2	mannose-1-phosphate guanylyltransferase (GDP) activity	MF
GO:0010471	3.09e-02	1	2	GDP-galactose:mannose-1-phosphate guanylyltransferase activity	MF
GO:0010472	3.09e-02	1	2	GDP-galactose:glucose-1-phosphate guanylyltransferase activity	MF
GO:0010473	3.09e-02	1	2	GDP-galactose:myoinositol-1-phosphate guanylyltransferase activity	MF
GO:0010474	3.09e-02	1	2	glucose-1-phosphate guanylyltransferase (GDP) activity	MF
GO:0016805	3.11e-02	1	2	dipeptidase activity	MF
GO:0042299	3.13e-02	1	2	lupeol synthase activity	MF
GO:0046428	3.13e-02	1	3	1,4-dihydroxy-2-naphthoate octaprenyltransferase activity	MF
GO:0004813	3.24e-02	1	2	alanine-tRNA ligase activity	MF
GO:0008559	3.33e-02	2	25	xenobiotic-transporting ATPase activity	MF
GO:0090440	3.37e-02	1	3	abscisic acid transporter activity	MF
GO:0035175	3.40e-02	1	3	histone kinase activity (H3-S10 specific)	MF
GO:0004452	3.57e-02	1	3	isopentenyl-diphosphate delta-isomerase activity	MF
GO:0047912	3.65e-02	1	3	galacturonokinase activity	MF
GO:0052639	3.79e-02	1	4	salicylic acid glucosyltransferase (ester-forming) activity	MF
GO:0052641	3.79e-02	1	4	benzoic acid glucosyltransferase activity	MF
GO:0080002	3.79e-02	1	4	UDP-glucose:4-aminobenzoate acylglucosyltransferase activity	MF
GO:0090704	3.79e-02	1	4	nicotinate-O-glucosyltransferase activity	MF
GO:0010290	3.80e-02	1	4	chlorophyll catabolite transmembrane transporter activity	MF
GO:0015431	3.80e-02	1	4	glutathione S-conjugate-exporting ATPase activity	MF
GO:0046910	4.16e-02	2	37	pectinesterase inhibitor activity	MF
GO:0080030	4.21e-02	1	4	methyl indole-3-acetate esterase activity	MF
GO:0004180	4.42e-02	1	3	carboxypeptidase activity	MF
GO:0016229	4.44e-02	1	7	steroid dehydrogenase activity	MF
GO:0070401	4.44e-02	1	7	NADP+ binding	MF
GO:0080032	4.46e-02	1	4	methyl jasmonate esterase activity	MF
GO:0042973	4.51e-02	2	32	glucan endo-1,3-beta-D-glucosidase activity	MF
GO:0010475	4.61e-02	1	4	galactose-1-phosphate guanylyltransferase (GDP) activity	MF
GO:0080047	4.61e-02	1	4	GDP-L-galactose phosphorylase activity	MF
GO:0080048	4.61e-02	1	4	GDP-D-glucose phosphorylase activity	MF
GO:0009885	4.71e-02	1	3	transmembrane histidine kinase cytokinin receptor activity	MF
GO:0019955	4.71e-02	1	3	cytokine binding	MF
GO:0016820	4.80e-02	1	4	hydrolase activity, acting on acid anhydrides, catalyzing transmembrane movement of substances	MF
GO:0015193	4.91e-02	1	6	L-proline transmembrane transporter activity	MF
GO:0003896	4.94e-02	1	4	DNA primase activity	MF
GO:0010242	4.96e-02	1	4	oxygen evolving activity	MF
GO:0042300	4.99e-02	1	4	beta-amyrin synthase activity	MF
*Ontology categories: Biological Process (BP); Cellular Component (CC); Molecular Function (MF).
