# Supplementary material for: Local adaptation of a dominant coastal tree to freshwater availability and solar radiation suggested by genomic and ecophysiological approaches
Source: Sci Rep. 2019 Dec 27;9:19936. doi: 10.1038/s41598-019-56469-w (PMC6934818; doi:10.1038/s41598-019-56469-w)
Supplement: Supplementary file 5 — Supplementary information Table S10 [file 41598_2019_56469_MOESM5_ESM.xlsx]

## Sheet: Sheet1
Scientific Reports Supplementary information
Article title: Local adaptation of a dominant coastal tree to freshwater availability and solar radiation suggested by genomic and ecophysiological approaches
Authors: Mariana Vargas Cruz, Gustavo Maruyama Mori, Caroline Signori Müller, Carla Cristina da Silva, Dong-Ha Oh, Maheshi Dassanayake, Maria Imaculada Zucchi, Rafael Silva Oliveira and Anete Pereira de Souza
Supplementary Table S10. Enriched Gene Ontology (GO) terms among differentially expressed transcripts (DET) that presented higher expression in equatorial leaf samples than in subtropical leaf samples.
Category	P-value	DET in category	Transcripts in category in Reference	GO Term	Ontology*
GO:0009834	2.91e-10	13	71	plant-type secondary cell wall biogenesis	BP
GO:0045333	3.66e-09	7	21	cellular respiration	BP
GO:0010597	1.23e-06	3	3	green leaf volatile biosynthetic process	BP
GO:0045492	3.20e-06	7	43	xylan biosynthetic process	BP
GO:0010417	4.99e-06	6	26	glucuronoxylan biosynthetic process	BP
GO:0052386	5.11e-06	4	8	cell wall thickening	BP
GO:0022904	2.94e-05	4	13	respiratory electron transport chain	BP
GO:0071555	4.84e-05	15	296	cell wall organization	BP
GO:0006873	9.55e-05	3	6	cellular ion homeostasis	BP
GO:0009611	1.07e-04	16	351	response to wounding	BP
GO:1900386	1.12e-04	2	2	positive regulation of flavonol biosynthetic process	BP
GO:0009873	1.24e-04	13	241	ethylene-activated signaling pathway	BP
GO:0035434	1.70e-04	3	10	copper ion transmembrane transport	BP
GO:0051214	2.16e-04	3	6	RNA virus induced gene silencing	BP
GO:0009833	2.64e-04	5	33	plant-type primary cell wall biogenesis	BP
GO:0008614	2.74e-04	2	3	pyridoxine metabolic process	BP
GO:0048354	3.02e-04	4	21	mucilage biosynthetic process involved in seed coat development	BP
GO:0009414	3.51e-04	17	407	response to water deprivation	BP
GO:0010599	4.00e-04	3	9	production of lsiRNA involved in RNA interference	BP
GO:0042773	4.23e-04	3	11	ATP synthesis coupled electron transport	BP
GO:0030244	4.32e-04	7	80	cellulose biosynthetic process	BP
GO:1900056	7.53e-04	4	30	negative regulation of leaf senescence	BP
GO:0006351	8.94e-04	51	2058	transcription, DNA-templated	BP
GO:0043335	9.56e-04	2	3	protein unfolding	BP
GO:0006821	1.06e-03	3	12	chloride transport	BP
GO:0006979	1.15e-03	13	324	response to oxidative stress	BP
GO:0034440	1.36e-03	3	14	lipid oxidation	BP
GO:0005513	1.37e-03	3	20	detection of calcium ion	BP
GO:0042819	1.42e-03	2	5	vitamin B6 biosynthetic process	BP
GO:0006353	1.99e-03	3	13	DNA-templated transcription, termination	BP
GO:0009616	2.13e-03	3	12	virus induced gene silencing	BP
GO:0010017	2.15e-03	4	29	red or far-red light signaling pathway	BP
GO:0042823	2.49e-03	2	6	pyridoxal phosphate biosynthetic process	BP
GO:0031539	2.57e-03	2	5	positive regulation of anthocyanin metabolic process	BP
GO:0051607	2.93e-03	5	55	defense response to virus	BP
GO:0043207	3.22e-03	2	5	response to external biotic stimulus	BP
GO:0030643	3.54e-03	2	6	cellular phosphate ion homeostasis	BP
GO:0010216	4.09e-03	3	18	maintenance of DNA methylation	BP
GO:0045595	4.19e-03	2	5	regulation of cell differentiation	BP
GO:0010215	4.57e-03	3	18	cellulose microfibril organization	BP
GO:0006825	4.72e-03	3	29	copper ion transport	BP
GO:0033481	4.77e-03	2	5	galacturonate biosynthetic process	BP
GO:0010099	5.23e-03	3	26	regulation of photomorphogenesis	BP
GO:0008615	6.55e-03	2	9	pyridoxine biosynthetic process	BP
GO:0009862	6.75e-03	3	21	systemic acquired resistance, salicylic acid mediated signaling pathway	BP
GO:0006486	6.97e-03	5	75	protein glycosylation	BP
GO:0006541	7.84e-03	3	22	glutamine metabolic process	BP
GO:0016311	8.45e-03	3	32	dephosphorylation	BP
GO:0010050	9.35e-03	3	22	vegetative phase change	BP
GO:0010267	1.06e-02	3	25	production of ta-siRNAs involved in RNA interference	BP
GO:0009864	1.11e-02	3	24	induced systemic resistance, jasmonic acid mediated signaling pathway	BP
GO:0071669	1.12e-02	2	11	plant-type cell wall organization or biogenesis	BP
GO:0006811	1.21e-02	4	51	ion transport	BP
GO:0045489	1.29e-02	4	55	pectin biosynthetic process	BP
GO:0010350	1.33e-02	1	1	cellular response to magnesium starvation	BP
GO:0031115	1.33e-02	1	1	negative regulation of microtubule polymerization	BP
GO:0051716	1.33e-02	1	1	cellular response to stimulus	BP
GO:0071286	1.33e-02	1	1	cellular response to magnesium ion	BP
GO:0071325	1.33e-02	1	1	cellular response to mannitol stimulus	BP
GO:0072709	1.33e-02	1	1	cellular response to sorbitol	BP
GO:0075733	1.33e-02	1	1	intracellular transport of virus	BP
GO:0045903	1.35e-02	1	1	positive regulation of translational fidelity	BP
GO:0080167	1.40e-02	8	216	response to karrikin	BP
GO:0017004	1.41e-02	2	13	cytochrome complex assembly	BP
GO:0051555	1.45e-02	2	12	flavonol biosynthetic process	BP
GO:0006950	1.63e-02	4	71	response to stress	BP
GO:0035825	1.64e-02	1	2	reciprocal DNA recombination	BP
GO:0006203	1.70e-02	1	2	dGTP catabolic process	BP
GO:0016099	1.83e-02	1	3	monoterpenoid biosynthetic process	BP
GO:0035196	1.85e-02	3	31	production of miRNAs involved in gene silencing by miRNA	BP
GO:0045727	1.89e-02	2	12	positive regulation of translation	BP
GO:0006810	1.90e-02	12	417	transport	BP
GO:0042776	1.99e-02	1	1	mitochondrial ATP synthesis coupled proton transport	BP
GO:0050832	2.06e-02	9	244	defense response to fungus	BP
GO:0042542	2.08e-02	5	101	response to hydrogen peroxide	BP
GO:0010405	2.11e-02	2	14	arabinogalactan protein metabolic process	BP
GO:0018258	2.11e-02	2	14	protein O-linked glycosylation via hydroxyproline	BP
GO:0009832	2.13e-02	4	62	plant-type cell wall biogenesis	BP
GO:0051179	2.13e-02	1	1	localization	BP
GO:0090626	2.13e-02	1	1	plant epidermis morphogenesis	BP
GO:0009411	2.35e-02	3	37	response to UV	BP
GO:0016132	2.58e-02	3	35	brassinosteroid biosynthetic process	BP
GO:0015986	2.64e-02	3	48	ATP synthesis coupled proton transport	BP
GO:0055114	2.68e-02	33	1621	oxidation-reduction process	BP
GO:0051511	2.73e-02	1	2	negative regulation of unidimensional cell growth	BP
GO:0015990	2.73e-02	1	2	electron transport coupled proton transport	BP
GO:0009740	2.73e-02	4	83	gibberellic acid mediated signaling pathway	BP
GO:0015996	2.92e-02	2	16	chlorophyll catabolic process	BP
GO:0015680	3.10e-02	1	3	intracellular copper ion transport	BP
GO:0042938	3.19e-02	2	18	dipeptide transport	BP
GO:0016051	3.20e-02	4	70	carbohydrate biosynthetic process	BP
GO:0009932	3.25e-02	2	20	cell tip growth	BP
GO:0035865	3.29e-02	1	2	cellular response to potassium ion	BP
GO:0050829	3.31e-02	2	20	defense response to Gram-negative bacterium	BP
GO:0046475	3.58e-02	1	3	glycerophospholipid catabolic process	BP
GO:0031347	3.62e-02	4	81	regulation of defense response	BP
GO:0071280	3.66e-02	1	3	cellular response to copper ion	BP
GO:0009813	3.83e-02	3	51	flavonoid biosynthetic process	BP
GO:0006355	3.86e-02	49	2377	regulation of transcription, DNA-templated	BP
GO:0010227	3.94e-02	2	16	floral organ abscission	BP
GO:1902458	4.06e-02	1	3	positive regulation of stomatal opening	BP
GO:1903426	4.06e-02	1	3	regulation of reactive oxygen species biosynthetic process	BP
GO:0009787	4.37e-02	2	17	regulation of abscisic acid-activated signaling pathway	BP
GO:0080040	4.56e-02	1	4	positive regulation of cellular response to phosphate starvation	BP
GO:0031408	4.56e-02	3	45	oxylipin biosynthetic process	BP
GO:0010241	4.61e-02	1	2	ent-kaurene oxidation to kaurenoic acid	BP
GO:0019646	4.64e-02	1	2	aerobic electron transport chain	BP
GO:0009620	4.64e-02	5	120	response to fungus	BP
GO:0010400	4.72e-02	1	3	rhamnogalacturonan I side chain metabolic process	BP
GO:0019433	4.74e-02	1	2	triglyceride catabolic process	BP
GO:0006952	4.76e-02	15	628	defense response	BP
GO:0070469	4.41e-07	6	31	respiratory chain	CC
GO:0046658	6.10e-07	7	39	anchored component of plasma membrane	CC
GO:0005794	7.14e-06	31	764	Golgi apparatus	CC
GO:0005743	1.91e-05	13	212	mitochondrial inner membrane	CC
GO:0031225	3.23e-05	11	179	anchored component of membrane	CC
GO:0005751	5.43e-05	3	6	mitochondrial respiratory chain complex IV	CC
GO:0005763	1.64e-04	3	8	mitochondrial small ribosomal subunit	CC
GO:0005747	1.99e-04	6	72	mitochondrial respiratory chain complex I	CC
GO:1903600	2.74e-04	2	3	glutaminase complex	CC
GO:0016021	8.30e-04	104	5272	integral component of membrane	CC
GO:0009506	8.46e-04	6	79	plasmodesma	CC
GO:0009930	2.77e-03	2	5	longitudinal side of cell surface	CC
GO:0005576	3.46e-03	14	490	extracellular region	CC
GO:0005886	4.39e-03	40	1773	plasma membrane	CC
GO:0010330	6.91e-03	2	7	cellulose synthase complex	CC
GO:0000139	9.68e-03	15	434	Golgi membrane	CC
GO:0005753	1.12e-02	3	38	mitochondrial proton-transporting ATP synthase complex	CC
GO:0005881	1.33e-02	1	1	cytoplasmic microtubule	CC
GO:0016328	1.61e-02	2	10	lateral plasma membrane	CC
GO:0045259	1.99e-02	1	1	proton-transporting ATP synthase complex	CC
GO:0009579	2.04e-02	3	42	thylakoid	CC
GO:0009329	2.40e-02	1	2	acetate CoA-transferase complex	CC
GO:0045275	2.40e-02	1	1	respiratory chain complex III	CC
GO:0045277	2.73e-02	1	2	respiratory chain complex IV	CC
GO:0009897	4.14e-02	2	20	external side of plasma membrane	CC
GO:0000276	4.62e-02	1	4	mitochondrial proton-transporting ATP synthase complex, coupling factor F(o)	CC
GO:0003954	3.29e-06	5	20	NADH dehydrogenase activity	MF
GO:0010327	1.63e-05	2	2	acetyl CoA:(Z)-3-hexen-1-ol acetyltransferase activity	MF
GO:0102165	1.63e-05	2	2	(Z)-3-hexen-1-ol acetyltransferase activity	MF
GO:0008137	3.69e-05	5	33	NADH dehydrogenase (ubiquinone) activity	MF
GO:0016760	7.05e-05	6	41	cellulose synthase (UDP-forming) activity	MF
GO:0005375	1.80e-04	4	19	copper ion transmembrane transporter activity	MF
GO:0004359	2.74e-04	2	3	glutaminase activity	MF
GO:0015018	4.58e-04	3	9	galactosylgalactosylxylosylprotein 3-beta-glucuronosyltransferase activity	MF
GO:0050551	5.53e-04	2	6	myrcene synthase activity	MF
GO:0004129	8.41e-04	3	15	cytochrome-c oxidase activity	MF
GO:0016759	9.59e-04	5	46	cellulose synthase activity	MF
GO:0001872	9.83e-04	2	4	(1->3)-beta-D-glucan binding	MF
GO:0016747	1.19e-03	5	55	transferase activity, transferring acyl groups other than amino-acyl groups	MF
GO:0030247	1.38e-03	5	51	polysaccharide binding	MF
GO:0036381	1.42e-03	2	5	pyridoxal 5'-phosphate synthase (glutamine hydrolysing) activity	MF
GO:0042285	1.69e-03	3	13	xylosyltransferase activity	MF
GO:0005094	2.24e-03	2	5	Rho GDP-dissociation inhibitor activity	MF
GO:0008308	2.85e-03	3	17	voltage-gated anion channel activity	MF
GO:0034768	3.35e-03	2	9	(E)-beta-ocimene synthase activity	MF
GO:0033926	3.76e-03	2	5	glycopeptide alpha-N-acetylgalactosaminidase activity	MF
GO:0000977	4.01e-03	7	138	RNA polymerase II regulatory region sequence-specific DNA binding	MF
GO:0016165	4.22e-03	2	5	linoleate 13S-lipoxygenase activity	MF
GO:0004525	4.72e-03	3	20	ribonuclease III activity	MF
GO:0016758	5.06e-03	7	129	transferase activity, transferring hexosyl groups	MF
GO:0003700	5.53e-03	45	1934	transcription factor activity, sequence-specific DNA binding	MF
GO:0047274	5.61e-03	3	21	galactinol-sucrose galactosyltransferase activity	MF
GO:0008143	7.86e-03	2	9	poly(A) binding	MF
GO:0015210	9.15e-03	2	9	uracil transmembrane transporter activity	MF
GO:0005509	9.70e-03	11	323	calcium ion binding	MF
GO:0015078	1.05e-02	2	11	hydrogen ion transmembrane transporter activity	MF
GO:0020037	1.13e-02	11	334	heme binding	MF
GO:0043565	1.16e-02	22	828	sequence-specific DNA binding	MF
GO:1990538	1.26e-02	2	11	xylan O-acetyltransferase activity	MF
GO:0005547	1.33e-02	1	1	phosphatidylinositol-3,4,5-trisphosphate binding	MF
GO:0010334	1.49e-02	1	2	sesquiterpene synthase activity	MF
GO:0034002	1.49e-02	1	2	(R)-limonene synthase activity	MF
GO:0050550	1.49e-02	1	2	pinene synthase activity	MF
GO:0050552	1.49e-02	1	2	(4S)-limonene synthase activity	MF
GO:0080015	1.49e-02	1	2	sabinene synthase activity	MF
GO:0008378	1.60e-02	3	29	galactosyltransferase activity	MF
GO:0005506	1.68e-02	10	290	iron ion binding	MF
GO:0008413	1.70e-02	1	2	8-oxo-7,8-dihydroguanosine triphosphate pyrophosphatase activity	MF
GO:0019177	1.70e-02	1	2	dihydroneopterin triphosphate pyrophosphohydrolase activity	MF
GO:0035539	1.70e-02	1	2	8-oxo-7,8-dihydrodeoxyguanosine triphosphate pyrophosphatase activity	MF
GO:0004564	1.77e-02	2	13	beta-fructofuranosidase activity	MF
GO:0061133	1.82e-02	1	1	endopeptidase activator activity	MF
GO:0008115	1.95e-02	1	1	sarcosine oxidase activity	MF
GO:0005215	1.99e-02	12	375	transporter activity	MF
GO:0050378	2.01e-02	2	12	UDP-glucuronate 4-epimerase activity	MF
GO:1990714	2.11e-02	2	14	hydroxyproline O-galactosyltransferase activity	MF
GO:0070330	2.82e-02	1	2	aromatase activity	MF
GO:0003677	2.91e-02	44	2080	DNA binding	MF
GO:0070009	3.09e-02	1	2	serine-type aminopeptidase activity	MF
GO:0046933	3.14e-02	3	51	proton-transporting ATP synthase activity, rotational mechanism	MF
GO:0004601	3.15e-02	4	97	peroxidase activity	MF
GO:0042936	3.19e-02	2	18	dipeptide transporter activity	MF
GO:0047216	3.20e-02	1	2	inositol 3-alpha-galactosyltransferase activity	MF
GO:0016740	3.26e-02	8	233	transferase activity	MF
GO:0030775	3.34e-02	1	2	glucuronoxylan 4-O-methyltransferase activity	MF
GO:0016757	3.35e-02	17	624	transferase activity, transferring glycosyl groups	MF
GO:0005516	3.38e-02	11	370	calmodulin binding	MF
GO:0015089	3.63e-02	1	4	high-affinity copper ion transmembrane transporter activity	MF
GO:0043531	3.76e-02	5	130	ADP binding	MF
GO:0047268	3.78e-02	1	2	galactinol-raffinose galactosyltransferase activity	MF
GO:0003839	4.16e-02	1	3	gamma-glutamylcyclotransferase activity	MF
GO:0010285	4.32e-02	1	2	L,L-diaminopimelate aminotransferase activity	MF
GO:0047262	4.50e-02	3	49	polygalacturonate 4-alpha-galacturonosyltransferase activity	MF
GO:0016881	4.51e-02	1	2	acid-amino acid ligase activity	MF
GO:0052615	4.61e-02	1	2	ent-kaurene oxidase activity	MF
GO:0052616	4.61e-02	1	2	ent-kaur-16-en-19-ol oxidase activity	MF
GO:0052617	4.61e-02	1	2	ent-kaur-16-en-19-al oxidase activity	MF
GO:0004642	4.74e-02	1	2	phosphoribosylformylglycinamidine synthase activity	MF
GO:0031418	4.95e-02	2	26	L-ascorbic acid binding	MF
*Ontology categories: Biological Process (BP); Cellular Component (CC); Molecular Function (MF).
