# Supplementary material for: Local adaptation of a dominant coastal tree to freshwater availability and solar radiation suggested by genomic and ecophysiological approaches
Source: Sci Rep. 2019 Dec 27;9:19936. doi: 10.1038/s41598-019-56469-w (PMC6934818; doi:10.1038/s41598-019-56469-w)
Supplement: Supplementary file 9 — Supplementary Dataset 1 [file 41598_2019_56469_MOESM9_ESM.xlsx]

## Sheet: Sheet1
Scientific Reports Supplementary information
Article title: Local adaptation of a dominant coastal tree to freshwater availability and solar radiation suggested by genomic and ecophysiological approaches
Authors: Mariana Vargas Cruz, Gustavo Maruyama Mori, Caroline Signori Müller, Carla Cristina da Silva, Dong-Ha Oh, Maheshi Dassanayake, Maria Imaculada Zucchi, Rafael Silva Oliveira and Anete Pereira de Souza
##fileformat=VCFv4.2
##FILTER=<ID=PASS,Description="All filters passed">
##samtoolsVersion=1.1+htslib-1.1
##samtoolsCommand=samtools mpileup -gu -Q 10 -t DP -f ref_2015_avicennia_rm3.txt.fasta -b ref_2015_avicennia_rm3.txt.align_samples
##reference=file://ref_2015_avicennia_rm3.txt.fasta
##contig=<ID=1_30,length=75>
##contig=<ID=2_114,length=75>
##contig=<ID=3_280,length=75>
##contig=<ID=4_23,length=75>
##contig=<ID=5_25,length=75>
##contig=<ID=6_573,length=75>
##contig=<ID=7_40,length=75>
##contig=<ID=8_455,length=75>
##contig=<ID=9_27,length=75>
##contig=<ID=10_55,length=75>
##contig=<ID=11_188,length=75>
##contig=<ID=12_29,length=75>
##contig=<ID=13_39,length=75>
##contig=<ID=14_124,length=75>
##contig=<ID=15_475,length=75>
##contig=<ID=16_27,length=75>
##contig=<ID=17_40,length=75>
##contig=<ID=18_37,length=75>
##contig=<ID=19_226,length=75>
##contig=<ID=20_27,length=75>
##contig=<ID=21_100,length=75>
##contig=<ID=22_29,length=75>
##contig=<ID=23_48,length=75>
##contig=<ID=24_22,length=75>
##contig=<ID=25_67,length=75>
##contig=<ID=26_43,length=75>
##contig=<ID=27_53,length=75>
##contig=<ID=28_152,length=75>
##contig=<ID=29_66,length=75>
##contig=<ID=30_136,length=75>
##contig=<ID=31_59,length=75>
##contig=<ID=32_21,length=75>
##contig=<ID=33_20,length=75>
##contig=<ID=34_341,length=75>
##contig=<ID=35_26,length=75>
##contig=<ID=36_44,length=75>
##contig=<ID=37_40,length=75>
##contig=<ID=38_20,length=75>
##contig=<ID=39_33,length=75>
##contig=<ID=40_26,length=75>
##contig=<ID=41_48,length=75>
##contig=<ID=42_49,length=75>
##contig=<ID=43_22,length=75>
##contig=<ID=44_719,length=75>
##contig=<ID=45_23,length=75>
##contig=<ID=46_44,length=75>
##contig=<ID=47_26,length=75>
##contig=<ID=48_40,length=75>
##contig=<ID=49_26,length=75>
##contig=<ID=50_32,length=75>
##contig=<ID=51_933,length=75>
##contig=<ID=52_103,length=75>
##contig=<ID=53_410,length=75>
##contig=<ID=54_141,length=75>
##contig=<ID=55_23,length=75>
##contig=<ID=56_92,length=75>
##contig=<ID=57_38,length=75>
##contig=<ID=58_69,length=75>
##contig=<ID=59_84,length=75>
##contig=<ID=60_21,length=75>
##contig=<ID=61_24,length=75>
##contig=<ID=62_29,length=75>
##contig=<ID=63_37,length=75>
##contig=<ID=64_25,length=75>
##contig=<ID=65_33,length=75>
##contig=<ID=66_27,length=75>
##contig=<ID=67_36,length=75>
##contig=<ID=68_31,length=75>
##contig=<ID=69_60,length=75>
##contig=<ID=70_44,length=75>
##contig=<ID=71_22,length=75>
##contig=<ID=72_20,length=75>
##contig=<ID=73_22,length=75>
##contig=<ID=74_63,length=75>
##contig=<ID=75_500,length=75>
##contig=<ID=76_28,length=75>
##contig=<ID=77_49,length=75>
##contig=<ID=78_43,length=75>
##contig=<ID=79_32,length=75>
##contig=<ID=80_21,length=75>
##contig=<ID=81_21,length=75>
##contig=<ID=82_24,length=75>
##contig=<ID=83_113,length=75>
##contig=<ID=84_70,length=75>
##contig=<ID=85_36,length=75>
##contig=<ID=86_29,length=75>
##contig=<ID=87_29,length=75>
##contig=<ID=88_136,length=75>
##contig=<ID=89_25,length=75>
##contig=<ID=90_29,length=75>
##contig=<ID=91_53,length=75>
##contig=<ID=92_33,length=75>
##contig=<ID=93_22,length=75>
##contig=<ID=94_92,length=75>
##contig=<ID=95_21,length=75>
##contig=<ID=96_53,length=75>
##contig=<ID=97_30,length=75>
##contig=<ID=98_31,length=75>
##contig=<ID=99_61,length=75>
##contig=<ID=100_62,length=75>
##contig=<ID=101_41,length=75>
##contig=<ID=102_55,length=75>
##contig=<ID=103_25,length=75>
##contig=<ID=104_31,length=75>
##contig=<ID=105_39,length=75>
##contig=<ID=106_734,length=75>
##contig=<ID=107_38,length=75>
##contig=<ID=108_125,length=75>
##contig=<ID=109_253,length=75>
##contig=<ID=110_24,length=75>
##contig=<ID=111_26,length=75>
##contig=<ID=112_24,length=75>
##contig=<ID=113_47,length=75>
##contig=<ID=114_51,length=75>
##contig=<ID=115_40,length=75>
##contig=<ID=116_36,length=75>
##contig=<ID=117_94,length=75>
##contig=<ID=118_126,length=75>
##contig=<ID=119_98,length=75>
##contig=<ID=120_228,length=75>
##contig=<ID=121_21,length=75>
##contig=<ID=122_28,length=75>
##contig=<ID=123_78,length=75>
##contig=<ID=124_104,length=75>
##contig=<ID=125_808,length=75>
##contig=<ID=126_32,length=75>
##contig=<ID=127_26,length=75>
##contig=<ID=128_79,length=75>
##contig=<ID=129_24,length=75>
##contig=<ID=130_26,length=75>
##contig=<ID=131_54,length=75>
##contig=<ID=132_43,length=75>
##contig=<ID=133_25,length=75>
##contig=<ID=134_43,length=75>
##contig=<ID=135_259,length=75>
##contig=<ID=136_22,length=75>
##contig=<ID=137_23,length=75>
##contig=<ID=138_43,length=75>
##contig=<ID=139_116,length=75>
##contig=<ID=140_33,length=75>
##contig=<ID=141_70,length=75>
##contig=<ID=142_54,length=75>
##contig=<ID=143_32,length=75>
##contig=<ID=144_52,length=75>
##contig=<ID=145_106,length=75>
##contig=<ID=146_38,length=75>
##contig=<ID=147_151,length=75>
##contig=<ID=148_59,length=75>
##contig=<ID=149_21,length=75>
##contig=<ID=150_126,length=75>
##contig=<ID=151_35,length=75>
##contig=<ID=152_21,length=75>
##contig=<ID=153_26,length=75>
##contig=<ID=154_21,length=75>
##contig=<ID=155_36,length=75>
##contig=<ID=156_28,length=75>
##contig=<ID=157_103,length=75>
##contig=<ID=158_88,length=75>
##contig=<ID=159_136,length=75>
##contig=<ID=160_108,length=75>
##contig=<ID=161_148,length=75>
##contig=<ID=162_22,length=75>
##contig=<ID=163_23,length=75>
##contig=<ID=164_20,length=75>
##contig=<ID=165_101,length=75>
##contig=<ID=166_514,length=75>
##contig=<ID=167_25,length=75>
##contig=<ID=168_355,length=75>
##contig=<ID=169_37,length=75>
##contig=<ID=170_28,length=75>
##contig=<ID=171_22,length=75>
##contig=<ID=172_46,length=75>
##contig=<ID=173_246,length=75>
##contig=<ID=174_29,length=75>
##contig=<ID=175_32,length=75>
##contig=<ID=176_310,length=75>
##contig=<ID=177_56,length=75>
##contig=<ID=178_128,length=75>
##contig=<ID=179_120,length=75>
##contig=<ID=180_22,length=75>
##contig=<ID=181_62,length=75>
##contig=<ID=182_53,length=75>
##contig=<ID=183_88,length=75>
##contig=<ID=184_36,length=75>
##contig=<ID=185_478,length=75>
##contig=<ID=186_75,length=75>
##contig=<ID=187_23,length=75>
##contig=<ID=188_22,length=75>
##contig=<ID=189_27,length=75>
##contig=<ID=190_47,length=75>
##contig=<ID=191_29,length=75>
##contig=<ID=192_64,length=75>
##contig=<ID=193_20,length=75>
##contig=<ID=194_102,length=75>
##contig=<ID=195_23,length=75>
##contig=<ID=196_188,length=75>
##contig=<ID=197_36,length=75>
##contig=<ID=198_21,length=75>
##contig=<ID=199_46,length=75>
##contig=<ID=200_34,length=75>
##contig=<ID=201_28,length=75>
##contig=<ID=202_453,length=75>
##contig=<ID=203_21,length=75>
##contig=<ID=204_256,length=75>
##contig=<ID=205_109,length=75>
##contig=<ID=206_39,length=75>
##contig=<ID=207_41,length=75>
##contig=<ID=208_95,length=75>
##contig=<ID=209_30,length=75>
##contig=<ID=210_26,length=75>
##contig=<ID=211_46,length=75>
##contig=<ID=212_24,length=75>
##contig=<ID=213_30,length=75>
##contig=<ID=214_74,length=75>
##contig=<ID=215_27,length=75>
##contig=<ID=216_32,length=75>
##contig=<ID=217_62,length=75>
##contig=<ID=218_38,length=75>
##contig=<ID=219_38,length=75>
##contig=<ID=220_40,length=75>
##contig=<ID=221_32,length=75>
##contig=<ID=222_32,length=75>
##contig=<ID=223_31,length=75>
##contig=<ID=224_113,length=75>
##contig=<ID=225_117,length=75>
##contig=<ID=226_128,length=75>
##contig=<ID=227_37,length=75>
##contig=<ID=228_85,length=75>
##contig=<ID=229_38,length=75>
##contig=<ID=230_21,length=75>
##contig=<ID=231_74,length=75>
##contig=<ID=232_194,length=75>
##contig=<ID=233_22,length=75>
##contig=<ID=234_37,length=75>
##contig=<ID=235_28,length=75>
##contig=<ID=236_43,length=75>
##contig=<ID=237_44,length=75>
##contig=<ID=238_133,length=75>
##contig=<ID=239_21,length=75>
##contig=<ID=240_45,length=75>
##contig=<ID=241_28,length=75>
##contig=<ID=242_66,length=75>
##contig=<ID=243_24,length=75>
##contig=<ID=244_20,length=75>
##contig=<ID=245_58,length=75>
##contig=<ID=246_69,length=75>
##contig=<ID=247_20,length=75>
##contig=<ID=248_34,length=75>
##contig=<ID=249_20,length=75>
##contig=<ID=250_41,length=75>
##contig=<ID=251_101,length=75>
##contig=<ID=252_609,length=75>
##contig=<ID=253_187,length=75>
##contig=<ID=254_96,length=75>
##contig=<ID=255_46,length=75>
##contig=<ID=256_61,length=75>
##contig=<ID=257_290,length=75>
##contig=<ID=258_79,length=75>
##contig=<ID=259_217,length=75>
##contig=<ID=260_26,length=75>
##contig=<ID=261_28,length=75>
##contig=<ID=262_28,length=75>
##contig=<ID=263_23,length=75>
##contig=<ID=264_24,length=75>
##contig=<ID=265_37,length=75>
##contig=<ID=266_21,length=75>
##contig=<ID=267_20,length=75>
##contig=<ID=268_31,length=75>
##contig=<ID=269_34,length=75>
##contig=<ID=270_198,length=75>
##contig=<ID=271_147,length=75>
##contig=<ID=272_21,length=75>
##contig=<ID=273_126,length=75>
##contig=<ID=274_127,length=75>
##contig=<ID=275_81,length=75>
##contig=<ID=276_26,length=75>
##contig=<ID=277_20,length=75>
##contig=<ID=278_64,length=75>
##contig=<ID=279_32,length=75>
##contig=<ID=280_110,length=75>
##contig=<ID=281_53,length=75>
##contig=<ID=282_74,length=75>
##contig=<ID=283_36,length=75>
##contig=<ID=284_102,length=75>
##contig=<ID=285_229,length=75>
##contig=<ID=286_79,length=75>
##contig=<ID=287_83,length=75>
##contig=<ID=288_61,length=75>
##contig=<ID=289_21,length=75>
##contig=<ID=290_33,length=75>
##contig=<ID=291_29,length=75>
##contig=<ID=292_200,length=75>
##contig=<ID=293_22,length=75>
##contig=<ID=294_65,length=75>
##contig=<ID=295_142,length=75>
##contig=<ID=296_74,length=75>
##contig=<ID=297_48,length=75>
##contig=<ID=298_67,length=75>
##contig=<ID=299_45,length=75>
##contig=<ID=300_746,length=75>
##contig=<ID=301_25,length=75>
##contig=<ID=302_33,length=75>
##contig=<ID=303_35,length=75>
##contig=<ID=304_22,length=75>
##contig=<ID=305_22,length=75>
##contig=<ID=306_26,length=75>
##contig=<ID=307_65,length=75>
##contig=<ID=308_35,length=75>
##contig=<ID=309_29,length=75>
##contig=<ID=310_25,length=75>
##contig=<ID=311_25,length=75>
##contig=<ID=312_34,length=75>
##contig=<ID=313_28,length=75>
##contig=<ID=314_29,length=75>
##contig=<ID=315_435,length=75>
##contig=<ID=316_686,length=75>
##contig=<ID=317_39,length=75>
##contig=<ID=318_45,length=75>
##contig=<ID=319_20,length=75>
##contig=<ID=320_36,length=75>
##contig=<ID=321_36,length=75>
##contig=<ID=322_231,length=75>
##contig=<ID=323_142,length=75>
##contig=<ID=324_27,length=75>
##contig=<ID=325_71,length=75>
##contig=<ID=326_38,length=75>
##contig=<ID=327_20,length=75>
##contig=<ID=328_76,length=75>
##contig=<ID=329_78,length=75>
##contig=<ID=330_553,length=75>
##contig=<ID=331_599,length=75>
##contig=<ID=332_22,length=75>
##contig=<ID=333_29,length=75>
##contig=<ID=334_36,length=75>
##contig=<ID=335_50,length=75>
##contig=<ID=336_168,length=75>
##contig=<ID=337_30,length=75>
##contig=<ID=338_53,length=75>
##contig=<ID=339_40,length=75>
##contig=<ID=340_27,length=75>
##contig=<ID=341_27,length=75>
##contig=<ID=342_35,length=75>
##contig=<ID=343_33,length=75>
##contig=<ID=344_36,length=75>
##contig=<ID=345_247,length=75>
##contig=<ID=346_22,length=75>
##contig=<ID=347_57,length=75>
##contig=<ID=348_331,length=75>
##contig=<ID=349_28,length=75>
##contig=<ID=350_127,length=75>
##contig=<ID=351_30,length=75>
##contig=<ID=352_21,length=75>
##contig=<ID=353_77,length=75>
##contig=<ID=354_312,length=75>
##contig=<ID=355_39,length=75>
##contig=<ID=356_31,length=75>
##contig=<ID=357_70,length=75>
##contig=<ID=358_21,length=75>
##contig=<ID=359_104,length=75>
##contig=<ID=360_54,length=75>
##contig=<ID=361_125,length=75>
##contig=<ID=362_24,length=75>
##contig=<ID=363_135,length=75>
##contig=<ID=364_53,length=75>
##contig=<ID=365_24,length=75>
##contig=<ID=366_116,length=75>
##contig=<ID=367_122,length=75>
##contig=<ID=368_93,length=62>
##contig=<ID=369_70,length=75>
##contig=<ID=370_30,length=75>
##contig=<ID=371_110,length=75>
##contig=<ID=372_66,length=75>
##contig=<ID=373_366,length=75>
##contig=<ID=374_63,length=75>
##contig=<ID=375_57,length=75>
##contig=<ID=376_60,length=75>
##contig=<ID=377_54,length=75>
##contig=<ID=378_29,length=75>
##contig=<ID=379_20,length=75>
##contig=<ID=380_77,length=75>
##contig=<ID=381_31,length=75>
##contig=<ID=382_49,length=75>
##contig=<ID=383_321,length=75>
##contig=<ID=384_29,length=75>
##contig=<ID=385_56,length=75>
##contig=<ID=386_24,length=75>
##contig=<ID=387_53,length=75>
##contig=<ID=388_22,length=75>
##contig=<ID=389_29,length=75>
##contig=<ID=390_20,length=75>
##contig=<ID=391_21,length=75>
##contig=<ID=392_685,length=75>
##contig=<ID=393_20,length=75>
##contig=<ID=394_231,length=75>
##contig=<ID=395_22,length=75>
##contig=<ID=396_25,length=75>
##contig=<ID=397_405,length=75>
##contig=<ID=398_22,length=75>
##contig=<ID=399_60,length=75>
##contig=<ID=400_21,length=75>
##contig=<ID=401_1049,length=75>
##contig=<ID=402_112,length=75>
##contig=<ID=403_880,length=75>
##contig=<ID=404_74,length=75>
##contig=<ID=405_46,length=75>
##contig=<ID=406_105,length=75>
##contig=<ID=407_40,length=75>
##contig=<ID=408_24,length=75>
##contig=<ID=409_57,length=75>
##contig=<ID=410_27,length=75>
##contig=<ID=411_26,length=75>
##contig=<ID=412_51,length=75>
##contig=<ID=413_27,length=75>
##contig=<ID=414_120,length=75>
##contig=<ID=415_28,length=75>
##contig=<ID=416_53,length=75>
##contig=<ID=417_28,length=75>
##contig=<ID=418_682,length=75>
##contig=<ID=419_20,length=75>
##contig=<ID=420_39,length=75>
##contig=<ID=421_329,length=75>
##contig=<ID=422_69,length=75>
##contig=<ID=423_24,length=75>
##contig=<ID=424_39,length=75>
##contig=<ID=425_23,length=75>
##contig=<ID=426_68,length=75>
##contig=<ID=427_31,length=75>
##contig=<ID=428_34,length=75>
##contig=<ID=429_53,length=75>
##contig=<ID=430_61,length=75>
##contig=<ID=431_147,length=75>
##contig=<ID=432_21,length=75>
##contig=<ID=433_235,length=75>
##contig=<ID=434_124,length=75>
##contig=<ID=435_63,length=75>
##contig=<ID=436_70,length=75>
##contig=<ID=437_25,length=75>
##contig=<ID=438_100,length=75>
##contig=<ID=439_531,length=75>
##contig=<ID=440_54,length=75>
##contig=<ID=441_83,length=75>
##contig=<ID=442_25,length=75>
##contig=<ID=443_23,length=75>
##contig=<ID=444_27,length=75>
##contig=<ID=445_693,length=75>
##contig=<ID=446_49,length=75>
##contig=<ID=447_241,length=75>
##contig=<ID=448_30,length=75>
##contig=<ID=449_36,length=75>
##contig=<ID=450_28,length=75>
##contig=<ID=451_57,length=75>
##contig=<ID=452_73,length=75>
##contig=<ID=453_116,length=75>
##contig=<ID=454_96,length=75>
##contig=<ID=455_24,length=75>
##contig=<ID=456_20,length=75>
##contig=<ID=457_22,length=75>
##contig=<ID=458_26,length=75>
##contig=<ID=459_32,length=75>
##contig=<ID=460_20,length=75>
##contig=<ID=461_62,length=75>
##contig=<ID=462_35,length=75>
##contig=<ID=463_40,length=75>
##contig=<ID=464_21,length=75>
##contig=<ID=465_39,length=75>
##contig=<ID=466_155,length=75>
##contig=<ID=467_39,length=75>
##contig=<ID=468_121,length=75>
##contig=<ID=469_20,length=75>
##contig=<ID=470_94,length=75>
##contig=<ID=471_286,length=75>
##contig=<ID=472_32,length=75>
##contig=<ID=473_33,length=75>
##contig=<ID=474_23,length=75>
##contig=<ID=475_163,length=75>
##contig=<ID=476_22,length=75>
##contig=<ID=477_23,length=75>
##contig=<ID=478_20,length=75>
##contig=<ID=479_22,length=75>
##contig=<ID=480_47,length=75>
##contig=<ID=481_83,length=75>
##contig=<ID=482_56,length=75>
##contig=<ID=483_273,length=75>
##contig=<ID=484_314,length=75>
##contig=<ID=485_21,length=75>
##contig=<ID=486_21,length=75>
##contig=<ID=487_31,length=75>
##contig=<ID=488_225,length=75>
##contig=<ID=489_30,length=75>
##contig=<ID=490_24,length=75>
##contig=<ID=491_67,length=75>
##contig=<ID=492_22,length=75>
##contig=<ID=493_126,length=75>
##contig=<ID=494_91,length=75>
##contig=<ID=495_32,length=75>
##contig=<ID=496_1183,length=75>
##contig=<ID=497_54,length=75>
##contig=<ID=498_25,length=75>
##contig=<ID=499_35,length=75>
##contig=<ID=500_25,length=75>
##contig=<ID=501_23,length=75>
##contig=<ID=502_221,length=75>
##contig=<ID=503_46,length=75>
##contig=<ID=504_47,length=75>
##contig=<ID=505_23,length=75>
##contig=<ID=506_52,length=75>
##contig=<ID=507_29,length=75>
##contig=<ID=508_25,length=75>
##contig=<ID=509_26,length=75>
##contig=<ID=510_27,length=75>
##contig=<ID=511_338,length=75>
##contig=<ID=512_29,length=75>
##contig=<ID=513_44,length=75>
##contig=<ID=514_103,length=75>
##contig=<ID=515_24,length=75>
##contig=<ID=516_250,length=75>
##contig=<ID=517_65,length=75>
##contig=<ID=518_96,length=75>
##contig=<ID=519_45,length=75>
##contig=<ID=520_21,length=75>
##contig=<ID=521_34,length=75>
##contig=<ID=522_128,length=75>
##contig=<ID=523_31,length=75>
##contig=<ID=524_67,length=75>
##contig=<ID=525_68,length=75>
##contig=<ID=526_2412,length=75>
##contig=<ID=527_93,length=75>
##contig=<ID=528_375,length=75>
##contig=<ID=529_20,length=75>
##contig=<ID=530_112,length=75>
##contig=<ID=531_87,length=75>
##contig=<ID=532_73,length=75>
##contig=<ID=533_39,length=75>
##contig=<ID=534_64,length=75>
##contig=<ID=535_25,length=75>
##contig=<ID=536_113,length=75>
##contig=<ID=537_45,length=75>
##contig=<ID=538_61,length=75>
##contig=<ID=539_79,length=75>
##contig=<ID=540_22,length=75>
##contig=<ID=541_57,length=75>
##contig=<ID=542_138,length=75>
##contig=<ID=543_31,length=75>
##contig=<ID=544_55,length=75>
##contig=<ID=545_247,length=75>
##contig=<ID=546_512,length=75>
##contig=<ID=547_56,length=75>
##contig=<ID=548_22,length=75>
##contig=<ID=549_46,length=75>
##contig=<ID=550_48,length=75>
##contig=<ID=551_34,length=75>
##contig=<ID=552_21,length=75>
##contig=<ID=553_62,length=75>
##contig=<ID=554_45,length=75>
##contig=<ID=555_74,length=75>
##contig=<ID=556_22,length=75>
##contig=<ID=557_37,length=75>
##contig=<ID=558_31,length=75>
##contig=<ID=559_21,length=75>
##contig=<ID=560_549,length=75>
##contig=<ID=561_279,length=75>
##contig=<ID=562_105,length=75>
##contig=<ID=563_78,length=75>
##contig=<ID=564_24,length=75>
##contig=<ID=565_39,length=75>
##contig=<ID=566_219,length=75>
##contig=<ID=567_59,length=75>
##contig=<ID=568_22,length=75>
##contig=<ID=569_29,length=75>
##contig=<ID=570_58,length=75>
##contig=<ID=571_28,length=75>
##contig=<ID=572_58,length=75>
##contig=<ID=573_47,length=75>
##contig=<ID=574_258,length=75>
##contig=<ID=575_53,length=75>
##contig=<ID=576_25,length=75>
##contig=<ID=577_73,length=75>
##contig=<ID=578_50,length=75>
##contig=<ID=579_28,length=75>
##contig=<ID=580_76,length=75>
##contig=<ID=581_32,length=75>
##contig=<ID=582_24,length=75>
##contig=<ID=583_34,length=75>
##contig=<ID=584_88,length=75>
##contig=<ID=585_63,length=75>
##contig=<ID=586_57,length=75>
##contig=<ID=587_90,length=75>
##contig=<ID=588_68,length=75>
##contig=<ID=589_33,length=75>
##contig=<ID=590_54,length=75>
##contig=<ID=591_265,length=75>
##contig=<ID=592_34,length=75>
##contig=<ID=593_85,length=75>
##contig=<ID=594_135,length=75>
##contig=<ID=595_94,length=75>
##contig=<ID=596_39,length=75>
##contig=<ID=597_59,length=75>
##contig=<ID=598_321,length=75>
##contig=<ID=599_24,length=75>
##contig=<ID=600_43,length=75>
##contig=<ID=601_31,length=75>
##contig=<ID=602_22,length=75>
##contig=<ID=603_84,length=75>
##contig=<ID=604_29,length=75>
##contig=<ID=605_51,length=75>
##contig=<ID=606_20,length=75>
##contig=<ID=607_56,length=75>
##contig=<ID=608_34,length=75>
##contig=<ID=609_24,length=75>
##contig=<ID=610_121,length=75>
##contig=<ID=611_30,length=75>
##contig=<ID=612_29,length=75>
##contig=<ID=613_30,length=75>
##contig=<ID=614_27,length=75>
##contig=<ID=615_104,length=75>
##contig=<ID=616_45,length=75>
##contig=<ID=617_246,length=75>
##contig=<ID=618_20,length=75>
##contig=<ID=619_511,length=75>
##contig=<ID=620_37,length=75>
##contig=<ID=621_99,length=75>
##contig=<ID=622_35,length=75>
##contig=<ID=623_39,length=75>
##contig=<ID=624_200,length=75>
##contig=<ID=625_29,length=75>
##contig=<ID=626_260,length=75>
##contig=<ID=627_417,length=75>
##contig=<ID=628_23,length=75>
##contig=<ID=629_69,length=75>
##contig=<ID=630_121,length=75>
##contig=<ID=631_122,length=75>
##contig=<ID=632_282,length=75>
##contig=<ID=633_23,length=75>
##contig=<ID=634_62,length=75>
##contig=<ID=635_22,length=75>
##contig=<ID=636_79,length=75>
##contig=<ID=637_95,length=75>
##contig=<ID=638_49,length=75>
##contig=<ID=639_222,length=75>
##contig=<ID=640_31,length=75>
##contig=<ID=641_22,length=75>
##contig=<ID=642_151,length=75>
##contig=<ID=643_22,length=75>
##contig=<ID=644_34,length=75>
##contig=<ID=645_125,length=75>
##contig=<ID=646_86,length=75>
##contig=<ID=647_25,length=75>
##contig=<ID=648_76,length=75>
##contig=<ID=649_51,length=75>
##contig=<ID=650_41,length=75>
##contig=<ID=651_92,length=75>
##contig=<ID=652_21,length=75>
##contig=<ID=653_54,length=75>
##contig=<ID=654_26,length=75>
##contig=<ID=655_34,length=75>
##contig=<ID=656_34,length=75>
##contig=<ID=657_34,length=75>
##contig=<ID=658_21,length=75>
##contig=<ID=659_28,length=75>
##contig=<ID=660_39,length=75>
##contig=<ID=661_21,length=75>
##contig=<ID=662_77,length=75>
##contig=<ID=663_858,length=75>
##contig=<ID=664_25,length=75>
##contig=<ID=665_40,length=75>
##contig=<ID=666_26,length=75>
##contig=<ID=667_30,length=75>
##contig=<ID=668_21,length=75>
##contig=<ID=669_555,length=75>
##contig=<ID=670_22,length=75>
##contig=<ID=671_21,length=75>
##contig=<ID=672_42,length=75>
##contig=<ID=673_110,length=75>
##contig=<ID=674_20,length=75>
##contig=<ID=675_24,length=75>
##contig=<ID=676_254,length=75>
##contig=<ID=677_415,length=75>
##contig=<ID=678_164,length=75>
##contig=<ID=679_49,length=75>
##contig=<ID=680_33,length=75>
##contig=<ID=681_214,length=75>
##contig=<ID=682_261,length=75>
##contig=<ID=683_69,length=75>
##contig=<ID=684_68,length=75>
##contig=<ID=685_149,length=75>
##contig=<ID=686_62,length=75>
##contig=<ID=687_97,length=75>
##contig=<ID=688_23,length=75>
##contig=<ID=689_36,length=75>
##contig=<ID=690_128,length=75>
##contig=<ID=691_41,length=75>
##contig=<ID=692_87,length=75>
##contig=<ID=693_25,length=75>
##contig=<ID=694_55,length=75>
##contig=<ID=695_34,length=75>
##contig=<ID=696_768,length=75>
##contig=<ID=697_33,length=75>
##contig=<ID=698_45,length=75>
##contig=<ID=699_81,length=75>
##contig=<ID=700_27,length=75>
##contig=<ID=701_21,length=75>
##contig=<ID=702_666,length=75>
##contig=<ID=703_22,length=75>
##contig=<ID=704_114,length=75>
##contig=<ID=705_79,length=75>
##contig=<ID=706_123,length=75>
##contig=<ID=707_39,length=75>
##contig=<ID=708_134,length=75>
##contig=<ID=709_847,length=75>
##contig=<ID=710_29,length=75>
##contig=<ID=711_98,length=75>
##contig=<ID=712_65,length=75>
##contig=<ID=713_76,length=75>
##contig=<ID=714_76,length=75>
##contig=<ID=715_27,length=75>
##contig=<ID=716_86,length=75>
##contig=<ID=717_74,length=75>
##contig=<ID=718_130,length=75>
##contig=<ID=719_284,length=75>
##contig=<ID=720_49,length=75>
##contig=<ID=721_28,length=75>
##contig=<ID=722_77,length=75>
##contig=<ID=723_54,length=75>
##contig=<ID=724_30,length=75>
##contig=<ID=725_20,length=75>
##contig=<ID=726_104,length=75>
##contig=<ID=727_87,length=75>
##contig=<ID=728_112,length=75>
##contig=<ID=729_90,length=75>
##contig=<ID=730_20,length=75>
##contig=<ID=731_25,length=75>
##contig=<ID=732_32,length=75>
##contig=<ID=733_185,length=75>
##contig=<ID=734_26,length=75>
##contig=<ID=735_20,length=75>
##contig=<ID=736_73,length=75>
##contig=<ID=737_173,length=75>
##contig=<ID=738_243,length=75>
##contig=<ID=739_43,length=75>
##contig=<ID=740_37,length=75>
##contig=<ID=741_47,length=75>
##contig=<ID=742_33,length=75>
##contig=<ID=743_37,length=75>
##contig=<ID=744_67,length=75>
##contig=<ID=745_135,length=75>
##contig=<ID=746_35,length=75>
##contig=<ID=747_28,length=75>
##contig=<ID=748_257,length=75>
##contig=<ID=749_226,length=75>
##contig=<ID=750_28,length=75>
##contig=<ID=751_45,length=75>
##contig=<ID=752_73,length=75>
##contig=<ID=753_241,length=75>
##contig=<ID=754_277,length=75>
##contig=<ID=755_174,length=75>
##contig=<ID=756_36,length=75>
##contig=<ID=757_89,length=75>
##contig=<ID=758_89,length=75>
##contig=<ID=759_82,length=75>
##contig=<ID=760_221,length=75>
##contig=<ID=761_45,length=75>
##contig=<ID=762_79,length=75>
##contig=<ID=763_21,length=75>
##contig=<ID=764_33,length=75>
##contig=<ID=765_39,length=75>
##contig=<ID=766_44,length=75>
##contig=<ID=767_67,length=75>
##contig=<ID=768_53,length=75>
##contig=<ID=769_21,length=75>
##contig=<ID=770_23,length=75>
##contig=<ID=771_23,length=75>
##contig=<ID=772_48,length=75>
##contig=<ID=773_22,length=75>
##contig=<ID=774_108,length=75>
##contig=<ID=775_42,length=75>
##contig=<ID=776_62,length=75>
##contig=<ID=777_86,length=75>
##contig=<ID=778_38,length=75>
##contig=<ID=779_75,length=75>
##contig=<ID=780_21,length=75>
##contig=<ID=781_26,length=75>
##contig=<ID=782_34,length=75>
##contig=<ID=783_20,length=75>
##contig=<ID=784_108,length=75>
##contig=<ID=785_28,length=75>
##contig=<ID=786_32,length=75>
##contig=<ID=787_22,length=75>
##contig=<ID=788_65,length=75>
##contig=<ID=789_26,length=75>
##contig=<ID=790_34,length=75>
##contig=<ID=791_222,length=75>
##contig=<ID=792_27,length=75>
##contig=<ID=793_111,length=75>
##contig=<ID=794_25,length=75>
##contig=<ID=795_23,length=75>
##contig=<ID=796_163,length=75>
##contig=<ID=797_147,length=75>
##contig=<ID=798_82,length=75>
##contig=<ID=799_20,length=75>
##contig=<ID=800_65,length=75>
##contig=<ID=801_135,length=75>
##contig=<ID=802_22,length=75>
##contig=<ID=803_20,length=75>
##contig=<ID=804_80,length=75>
##contig=<ID=805_25,length=75>
##contig=<ID=806_97,length=75>
##contig=<ID=807_70,length=75>
##contig=<ID=808_22,length=75>
##contig=<ID=809_508,length=75>
##contig=<ID=810_33,length=75>
##contig=<ID=811_54,length=75>
##contig=<ID=812_148,length=75>
##contig=<ID=813_554,length=75>
##contig=<ID=814_107,length=75>
##contig=<ID=815_33,length=75>
##contig=<ID=816_20,length=75>
##contig=<ID=817_111,length=75>
##contig=<ID=818_316,length=75>
##contig=<ID=819_201,length=75>
##contig=<ID=820_20,length=75>
##contig=<ID=821_202,length=75>
##contig=<ID=822_242,length=75>
##contig=<ID=823_66,length=75>
##contig=<ID=824_27,length=75>
##contig=<ID=825_112,length=75>
##contig=<ID=826_24,length=75>
##contig=<ID=827_105,length=75>
##contig=<ID=828_82,length=75>
##contig=<ID=829_22,length=75>
##contig=<ID=830_56,length=75>
##contig=<ID=831_633,length=75>
##contig=<ID=832_44,length=75>
##contig=<ID=833_229,length=75>
##contig=<ID=834_373,length=75>
##contig=<ID=835_29,length=75>
##contig=<ID=836_152,length=75>
##contig=<ID=837_278,length=75>
##contig=<ID=838_28,length=75>
##contig=<ID=839_634,length=75>
##contig=<ID=840_26,length=75>
##contig=<ID=841_46,length=75>
##contig=<ID=842_28,length=75>
##contig=<ID=843_26,length=75>
##contig=<ID=844_62,length=75>
##contig=<ID=845_20,length=75>
##contig=<ID=846_103,length=75>
##contig=<ID=847_34,length=75>
##contig=<ID=848_59,length=75>
##contig=<ID=849_66,length=75>
##contig=<ID=850_30,length=75>
##contig=<ID=851_51,length=75>
##contig=<ID=852_27,length=75>
##contig=<ID=853_31,length=75>
##contig=<ID=854_289,length=75>
##contig=<ID=855_54,length=75>
##contig=<ID=856_59,length=75>
##contig=<ID=857_50,length=75>
##contig=<ID=858_158,length=75>
##contig=<ID=859_29,length=75>
##contig=<ID=860_64,length=75>
##contig=<ID=861_20,length=75>
##contig=<ID=862_26,length=75>
##contig=<ID=863_33,length=75>
##contig=<ID=864_143,length=75>
##contig=<ID=865_81,length=75>
##contig=<ID=866_22,length=75>
##contig=<ID=867_45,length=75>
##contig=<ID=868_107,length=75>
##contig=<ID=869_524,length=75>
##contig=<ID=870_108,length=75>
##contig=<ID=871_31,length=75>
##contig=<ID=872_37,length=75>
##contig=<ID=873_94,length=75>
##contig=<ID=874_52,length=75>
##contig=<ID=875_378,length=75>
##contig=<ID=876_58,length=75>
##contig=<ID=877_49,length=75>
##contig=<ID=878_55,length=75>
##contig=<ID=879_67,length=75>
##contig=<ID=880_104,length=75>
##contig=<ID=881_103,length=75>
##contig=<ID=882_82,length=75>
##contig=<ID=883_65,length=75>
##contig=<ID=884_47,length=75>
##contig=<ID=885_23,length=75>
##contig=<ID=886_405,length=75>
##contig=<ID=887_47,length=75>
##contig=<ID=888_37,length=75>
##contig=<ID=889_35,length=75>
##contig=<ID=890_113,length=75>
##contig=<ID=891_249,length=75>
##contig=<ID=892_138,length=75>
##contig=<ID=893_39,length=75>
##contig=<ID=894_35,length=75>
##contig=<ID=895_84,length=75>
##contig=<ID=896_751,length=75>
##contig=<ID=897_34,length=75>
##contig=<ID=898_100,length=75>
##contig=<ID=899_37,length=75>
##contig=<ID=900_245,length=75>
##contig=<ID=901_260,length=75>
##contig=<ID=902_202,length=75>
##contig=<ID=903_40,length=75>
##contig=<ID=904_28,length=75>
##contig=<ID=905_36,length=75>
##contig=<ID=906_27,length=75>
##contig=<ID=907_42,length=75>
##contig=<ID=908_20,length=75>
##contig=<ID=909_20,length=75>
##contig=<ID=910_166,length=75>
##contig=<ID=911_268,length=75>
##contig=<ID=912_72,length=75>
##contig=<ID=913_322,length=75>
##contig=<ID=914_75,length=75>
##contig=<ID=915_207,length=75>
##contig=<ID=916_120,length=75>
##contig=<ID=917_282,length=75>
##contig=<ID=918_42,length=75>
##contig=<ID=919_20,length=75>
##contig=<ID=920_122,length=75>
##contig=<ID=921_265,length=75>
##contig=<ID=922_131,length=75>
##contig=<ID=923_32,length=75>
##contig=<ID=924_49,length=75>
##contig=<ID=925_60,length=75>
##contig=<ID=926_40,length=75>
##contig=<ID=927_157,length=75>
##contig=<ID=928_32,length=75>
##contig=<ID=929_197,length=75>
##contig=<ID=930_41,length=75>
##contig=<ID=931_142,length=75>
##contig=<ID=932_40,length=75>
##contig=<ID=933_21,length=75>
##contig=<ID=934_85,length=75>
##contig=<ID=935_23,length=75>
##contig=<ID=936_26,length=75>
##contig=<ID=937_66,length=75>
##contig=<ID=938_21,length=75>
##contig=<ID=939_410,length=75>
##contig=<ID=940_31,length=75>
##contig=<ID=941_53,length=75>
##contig=<ID=942_25,length=75>
##contig=<ID=943_426,length=75>
##contig=<ID=944_32,length=75>
##contig=<ID=945_20,length=75>
##contig=<ID=946_741,length=75>
##contig=<ID=947_337,length=75>
##contig=<ID=948_26,length=75>
##contig=<ID=949_100,length=75>
##contig=<ID=950_217,length=75>
##contig=<ID=951_56,length=75>
##contig=<ID=952_24,length=75>
##contig=<ID=953_44,length=75>
##contig=<ID=954_22,length=75>
##contig=<ID=955_37,length=75>
##contig=<ID=956_22,length=75>
##contig=<ID=957_24,length=75>
##contig=<ID=958_37,length=75>
##contig=<ID=959_59,length=75>
##contig=<ID=960_60,length=75>
##contig=<ID=961_45,length=75>
##contig=<ID=962_378,length=75>
##contig=<ID=963_52,length=75>
##contig=<ID=964_29,length=75>
##contig=<ID=965_98,length=75>
##contig=<ID=966_42,length=75>
##contig=<ID=967_52,length=75>
##contig=<ID=968_31,length=75>
##contig=<ID=969_30,length=75>
##contig=<ID=970_397,length=75>
##contig=<ID=971_61,length=75>
##contig=<ID=972_248,length=75>
##contig=<ID=973_83,length=75>
##contig=<ID=974_46,length=75>
##contig=<ID=975_31,length=75>
##contig=<ID=976_32,length=75>
##contig=<ID=977_20,length=75>
##contig=<ID=978_38,length=75>
##contig=<ID=979_51,length=75>
##contig=<ID=980_45,length=75>
##contig=<ID=981_23,length=75>
##contig=<ID=982_25,length=75>
##contig=<ID=983_32,length=75>
##contig=<ID=984_33,length=75>
##contig=<ID=985_222,length=75>
##contig=<ID=986_439,length=75>
##contig=<ID=987_21,length=75>
##contig=<ID=988_58,length=75>
##contig=<ID=989_56,length=75>
##contig=<ID=990_40,length=75>
##contig=<ID=991_29,length=75>
##contig=<ID=992_21,length=75>
##contig=<ID=993_111,length=75>
##contig=<ID=994_51,length=75>
##contig=<ID=995_30,length=75>
##contig=<ID=996_49,length=75>
##contig=<ID=997_20,length=75>
##contig=<ID=998_342,length=75>
##contig=<ID=999_38,length=75>
##contig=<ID=1000_70,length=75>
##contig=<ID=1001_25,length=75>
##contig=<ID=1002_39,length=75>
##contig=<ID=1003_30,length=75>
##contig=<ID=1004_36,length=75>
##contig=<ID=1005_176,length=75>
##contig=<ID=1006_110,length=75>
##contig=<ID=1007_22,length=75>
##contig=<ID=1008_90,length=75>
##contig=<ID=1009_43,length=75>
##contig=<ID=1010_53,length=75>
##contig=<ID=1011_46,length=75>
##contig=<ID=1012_84,length=75>
##contig=<ID=1013_20,length=75>
##contig=<ID=1014_30,length=75>
##contig=<ID=1015_64,length=75>
##contig=<ID=1016_34,length=75>
##contig=<ID=1017_29,length=75>
##contig=<ID=1018_87,length=75>
##contig=<ID=1019_44,length=75>
##contig=<ID=1020_104,length=75>
##contig=<ID=1021_31,length=75>
##contig=<ID=1022_55,length=75>
##contig=<ID=1023_23,length=75>
##contig=<ID=1024_138,length=75>
##contig=<ID=1025_31,length=75>
##contig=<ID=1026_42,length=75>
##contig=<ID=1027_34,length=75>
##contig=<ID=1028_333,length=75>
##contig=<ID=1029_1073,length=75>
##contig=<ID=1030_177,length=75>
##contig=<ID=1031_25,length=75>
##contig=<ID=1032_21,length=75>
##contig=<ID=1033_24,length=75>
##contig=<ID=1034_48,length=75>
##contig=<ID=1035_22,length=75>
##contig=<ID=1036_69,length=75>
##contig=<ID=1037_35,length=75>
##contig=<ID=1038_25,length=75>
##contig=<ID=1039_51,length=75>
##contig=<ID=1040_48,length=75>
##contig=<ID=1041_335,length=75>
##contig=<ID=1042_29,length=75>
##contig=<ID=1043_38,length=75>
##contig=<ID=1044_108,length=75>
##contig=<ID=1045_708,length=75>
##contig=<ID=1046_32,length=75>
##contig=<ID=1047_352,length=75>
##contig=<ID=1048_98,length=75>
##contig=<ID=1049_26,length=75>
##contig=<ID=1050_150,length=75>
##contig=<ID=1051_20,length=75>
##contig=<ID=1052_22,length=75>
##contig=<ID=1053_28,length=75>
##contig=<ID=1054_21,length=75>
##contig=<ID=1055_43,length=75>
##contig=<ID=1056_24,length=75>
##contig=<ID=1057_39,length=75>
##contig=<ID=1058_60,length=75>
##contig=<ID=1059_42,length=75>
##contig=<ID=1060_55,length=75>
##contig=<ID=1061_176,length=75>
##contig=<ID=1062_21,length=75>
##contig=<ID=1063_23,length=75>
##contig=<ID=1064_38,length=75>
##contig=<ID=1065_67,length=75>
##contig=<ID=1066_39,length=75>
##contig=<ID=1067_28,length=75>
##contig=<ID=1068_28,length=75>
##contig=<ID=1069_68,length=75>
##contig=<ID=1070_24,length=75>
##contig=<ID=1071_459,length=75>
##contig=<ID=1072_21,length=75>
##contig=<ID=1073_106,length=75>
##contig=<ID=1074_101,length=75>
##contig=<ID=1075_33,length=75>
##contig=<ID=1076_37,length=75>
##contig=<ID=1077_53,length=75>
##contig=<ID=1078_20,length=75>
##contig=<ID=1079_23,length=75>
##contig=<ID=1080_40,length=75>
##contig=<ID=1081_90,length=75>
##contig=<ID=1082_77,length=75>
##contig=<ID=1083_20,length=75>
##contig=<ID=1084_45,length=75>
##contig=<ID=1085_113,length=75>
##contig=<ID=1086_247,length=75>
##contig=<ID=1087_35,length=75>
##contig=<ID=1088_40,length=75>
##contig=<ID=1089_53,length=75>
##contig=<ID=1090_24,length=75>
##contig=<ID=1091_23,length=75>
##contig=<ID=1092_36,length=75>
##contig=<ID=1093_56,length=75>
##contig=<ID=1094_25,length=75>
##contig=<ID=1095_70,length=75>
##contig=<ID=1096_21,length=75>
##contig=<ID=1097_119,length=75>
##contig=<ID=1098_43,length=75>
##contig=<ID=1099_445,length=75>
##contig=<ID=1100_20,length=75>
##contig=<ID=1101_144,length=75>
##contig=<ID=1102_22,length=75>
##contig=<ID=1103_67,length=75>
##contig=<ID=1104_29,length=75>
##contig=<ID=1105_40,length=75>
##contig=<ID=1106_43,length=75>
##contig=<ID=1107_20,length=75>
##contig=<ID=1108_71,length=75>
##contig=<ID=1109_28,length=75>
##contig=<ID=1110_38,length=75>
##contig=<ID=1111_172,length=75>
##contig=<ID=1112_44,length=75>
##contig=<ID=1113_55,length=75>
##contig=<ID=1114_137,length=75>
##contig=<ID=1115_24,length=75>
##contig=<ID=1116_75,length=75>
##contig=<ID=1117_22,length=75>
##contig=<ID=1118_48,length=75>
##contig=<ID=1119_20,length=75>
##contig=<ID=1120_24,length=75>
##contig=<ID=1121_23,length=75>
##contig=<ID=1122_21,length=75>
##contig=<ID=1123_22,length=75>
##contig=<ID=1124_26,length=75>
##contig=<ID=1125_22,length=75>
##contig=<ID=1126_35,length=75>
##contig=<ID=1127_21,length=75>
##contig=<ID=1128_26,length=75>
##contig=<ID=1129_23,length=75>
##contig=<ID=1130_38,length=75>
##contig=<ID=1131_43,length=75>
##contig=<ID=1132_21,length=75>
##contig=<ID=1133_128,length=75>
##contig=<ID=1134_127,length=75>
##contig=<ID=1135_153,length=75>
##contig=<ID=1136_56,length=75>
##contig=<ID=1137_45,length=75>
##contig=<ID=1138_63,length=75>
##contig=<ID=1139_62,length=75>
##contig=<ID=1140_55,length=75>
##contig=<ID=1141_48,length=75>
##contig=<ID=1142_21,length=75>
##contig=<ID=1143_577,length=75>
##contig=<ID=1144_52,length=75>
##contig=<ID=1145_27,length=75>
##contig=<ID=1146_33,length=75>
##contig=<ID=1147_28,length=75>
##contig=<ID=1148_582,length=75>
##contig=<ID=1149_184,length=75>
##contig=<ID=1150_27,length=75>
##contig=<ID=1151_189,length=75>
##contig=<ID=1152_77,length=75>
##contig=<ID=1153_20,length=75>
##contig=<ID=1154_77,length=75>
##contig=<ID=1155_21,length=75>
##contig=<ID=1156_118,length=75>
##contig=<ID=1157_62,length=75>
##contig=<ID=1158_59,length=75>
##contig=<ID=1159_61,length=75>
##contig=<ID=1160_36,length=75>
##contig=<ID=1161_381,length=75>
##contig=<ID=1162_43,length=75>
##contig=<ID=1163_459,length=75>
##contig=<ID=1164_40,length=75>
##contig=<ID=1165_26,length=75>
##contig=<ID=1166_94,length=75>
##contig=<ID=1167_21,length=75>
##contig=<ID=1168_161,length=75>
##contig=<ID=1169_20,length=75>
##contig=<ID=1170_22,length=75>
##contig=<ID=1171_24,length=75>
##contig=<ID=1172_20,length=75>
##contig=<ID=1173_84,length=75>
##contig=<ID=1174_31,length=75>
##contig=<ID=1175_92,length=75>
##contig=<ID=1176_21,length=75>
##contig=<ID=1177_51,length=75>
##contig=<ID=1178_23,length=75>
##contig=<ID=1179_32,length=75>
##contig=<ID=1180_29,length=75>
##contig=<ID=1181_93,length=75>
##contig=<ID=1182_1320,length=75>
##contig=<ID=1183_191,length=75>
##contig=<ID=1184_30,length=75>
##contig=<ID=1185_26,length=75>
##contig=<ID=1186_30,length=75>
##contig=<ID=1187_33,length=75>
##contig=<ID=1188_24,length=75>
##contig=<ID=1189_367,length=75>
##contig=<ID=1190_56,length=75>
##contig=<ID=1191_29,length=75>
##contig=<ID=1192_56,length=75>
##contig=<ID=1193_225,length=75>
##contig=<ID=1194_35,length=75>
##contig=<ID=1195_146,length=75>
##contig=<ID=1196_32,length=75>
##contig=<ID=1197_24,length=75>
##contig=<ID=1198_33,length=75>
##contig=<ID=1199_27,length=75>
##contig=<ID=1200_68,length=75>
##contig=<ID=1201_26,length=75>
##contig=<ID=1202_23,length=75>
##contig=<ID=1203_40,length=75>
##contig=<ID=1204_107,length=75>
##contig=<ID=1205_20,length=75>
##contig=<ID=1206_55,length=75>
##contig=<ID=1207_35,length=75>
##contig=<ID=1208_54,length=75>
##contig=<ID=1209_451,length=75>
##contig=<ID=1210_21,length=75>
##contig=<ID=1211_49,length=75>
##contig=<ID=1212_29,length=75>
##contig=<ID=1213_55,length=75>
##contig=<ID=1214_26,length=75>
##contig=<ID=1215_55,length=75>
##contig=<ID=1216_157,length=75>
##contig=<ID=1217_151,length=75>
##contig=<ID=1218_23,length=75>
##contig=<ID=1219_22,length=75>
##contig=<ID=1220_110,length=75>
##contig=<ID=1221_175,length=75>
##contig=<ID=1222_27,length=75>
##contig=<ID=1223_84,length=75>
##contig=<ID=1224_43,length=75>
##contig=<ID=1225_55,length=75>
##contig=<ID=1226_32,length=75>
##contig=<ID=1227_32,length=75>
##contig=<ID=1228_761,length=75>
##contig=<ID=1229_122,length=75>
##contig=<ID=1230_71,length=75>
##contig=<ID=1231_29,length=75>
##contig=<ID=1232_42,length=75>
##contig=<ID=1233_23,length=75>
##contig=<ID=1234_47,length=75>
##contig=<ID=1235_90,length=75>
##contig=<ID=1236_27,length=75>
##contig=<ID=1237_73,length=75>
##contig=<ID=1238_165,length=75>
##contig=<ID=1239_158,length=75>
##contig=<ID=1240_113,length=75>
##contig=<ID=1241_39,length=75>
##contig=<ID=1242_30,length=75>
##contig=<ID=1243_28,length=75>
##contig=<ID=1244_23,length=75>
##contig=<ID=1245_22,length=75>
##contig=<ID=1246_28,length=75>
##contig=<ID=1247_54,length=75>
##contig=<ID=1248_22,length=75>
##contig=<ID=1249_34,length=75>
##contig=<ID=1250_21,length=75>
##contig=<ID=1251_43,length=75>
##contig=<ID=1252_20,length=75>
##contig=<ID=1253_63,length=75>
##contig=<ID=1254_28,length=75>
##contig=<ID=1255_24,length=75>
##contig=<ID=1256_32,length=75>
##contig=<ID=1257_25,length=75>
##contig=<ID=1258_90,length=75>
##contig=<ID=1259_21,length=75>
##contig=<ID=1260_21,length=75>
##contig=<ID=1261_34,length=75>
##contig=<ID=1262_25,length=75>
##contig=<ID=1263_270,length=75>
##contig=<ID=1264_57,length=75>
##contig=<ID=1265_1810,length=75>
##contig=<ID=1266_79,length=75>
##contig=<ID=1267_28,length=75>
##contig=<ID=1268_34,length=75>
##contig=<ID=1269_22,length=75>
##contig=<ID=1270_21,length=75>
##contig=<ID=1271_208,length=75>
##contig=<ID=1272_22,length=75>
##contig=<ID=1273_34,length=75>
##contig=<ID=1274_52,length=75>
##contig=<ID=1275_75,length=75>
##contig=<ID=1276_32,length=75>
##contig=<ID=1277_225,length=75>
##contig=<ID=1278_22,length=75>
##contig=<ID=1279_508,length=75>
##contig=<ID=1280_50,length=75>
##contig=<ID=1281_27,length=75>
##contig=<ID=1282_53,length=75>
##contig=<ID=1283_28,length=75>
##contig=<ID=1284_32,length=75>
##contig=<ID=1285_95,length=75>
##contig=<ID=1286_48,length=75>
##contig=<ID=1287_25,length=75>
##contig=<ID=1288_21,length=75>
##contig=<ID=1289_51,length=75>
##contig=<ID=1290_36,length=75>
##contig=<ID=1291_27,length=75>
##contig=<ID=1292_69,length=75>
##contig=<ID=1293_36,length=75>
##contig=<ID=1294_40,length=75>
##contig=<ID=1295_22,length=75>
##contig=<ID=1296_78,length=75>
##contig=<ID=1297_162,length=75>
##contig=<ID=1298_38,length=75>
##contig=<ID=1299_42,length=75>
##contig=<ID=1300_34,length=75>
##contig=<ID=1301_86,length=75>
##contig=<ID=1302_53,length=75>
##contig=<ID=1303_38,length=75>
##contig=<ID=1304_89,length=75>
##contig=<ID=1305_41,length=75>
##contig=<ID=1306_79,length=75>
##contig=<ID=1307_20,length=75>
##contig=<ID=1308_36,length=75>
##contig=<ID=1309_196,length=75>
##contig=<ID=1310_20,length=75>
##contig=<ID=1311_45,length=75>
##contig=<ID=1312_32,length=75>
##contig=<ID=1313_20,length=75>
##contig=<ID=1314_37,length=75>
##contig=<ID=1315_137,length=75>
##contig=<ID=1316_33,length=75>
##contig=<ID=1317_24,length=75>
##contig=<ID=1318_23,length=75>
##contig=<ID=1319_205,length=75>
##contig=<ID=1320_261,length=75>
##contig=<ID=1321_93,length=75>
##contig=<ID=1322_124,length=75>
##contig=<ID=1323_56,length=75>
##contig=<ID=1324_133,length=75>
##contig=<ID=1325_92,length=75>
##contig=<ID=1326_33,length=75>
##contig=<ID=1327_42,length=75>
##contig=<ID=1328_24,length=75>
##contig=<ID=1329_228,length=75>
##contig=<ID=1330_33,length=75>
##contig=<ID=1331_39,length=75>
##contig=<ID=1332_33,length=75>
##contig=<ID=1333_1126,length=75>
##contig=<ID=1334_32,length=75>
##contig=<ID=1335_112,length=75>
##contig=<ID=1336_42,length=75>
##contig=<ID=1337_40,length=75>
##contig=<ID=1338_36,length=75>
##contig=<ID=1339_40,length=75>
##contig=<ID=1340_21,length=75>
##contig=<ID=1341_43,length=75>
##contig=<ID=1342_193,length=75>
##contig=<ID=1343_34,length=75>
##contig=<ID=1344_22,length=75>
##contig=<ID=1345_30,length=75>
##contig=<ID=1346_20,length=75>
##contig=<ID=1347_26,length=75>
##contig=<ID=1348_222,length=75>
##contig=<ID=1349_20,length=75>
##contig=<ID=1350_34,length=75>
##contig=<ID=1351_22,length=75>
##contig=<ID=1352_42,length=75>
##contig=<ID=1353_29,length=75>
##contig=<ID=1354_23,length=75>
##contig=<ID=1355_31,length=75>
##contig=<ID=1356_91,length=75>
##contig=<ID=1357_26,length=75>
##contig=<ID=1358_44,length=75>
##contig=<ID=1359_53,length=75>
##contig=<ID=1360_37,length=75>
##contig=<ID=1361_59,length=75>
##contig=<ID=1362_68,length=75>
##contig=<ID=1363_21,length=75>
##contig=<ID=1364_87,length=75>
##contig=<ID=1365_43,length=75>
##contig=<ID=1366_43,length=75>
##contig=<ID=1367_30,length=75>
##contig=<ID=1368_227,length=75>
##contig=<ID=1369_45,length=75>
##contig=<ID=1370_62,length=75>
##contig=<ID=1371_43,length=75>
##contig=<ID=1372_615,length=75>
##contig=<ID=1373_136,length=75>
##contig=<ID=1374_69,length=75>
##contig=<ID=1375_52,length=75>
##contig=<ID=1376_39,length=75>
##contig=<ID=1377_21,length=75>
##contig=<ID=1378_25,length=75>
##contig=<ID=1379_60,length=75>
##contig=<ID=1380_141,length=75>
##contig=<ID=1381_42,length=75>
##contig=<ID=1382_42,length=75>
##contig=<ID=1383_65,length=75>
##contig=<ID=1384_20,length=75>
##contig=<ID=1385_31,length=75>
##contig=<ID=1386_75,length=75>
##contig=<ID=1387_49,length=75>
##contig=<ID=1388_96,length=75>
##contig=<ID=1389_25,length=75>
##contig=<ID=1390_532,length=75>
##contig=<ID=1391_33,length=75>
##contig=<ID=1392_28,length=75>
##contig=<ID=1393_186,length=75>
##contig=<ID=1394_60,length=75>
##contig=<ID=1395_26,length=75>
##contig=<ID=1396_52,length=75>
##contig=<ID=1397_22,length=75>
##contig=<ID=1398_36,length=75>
##contig=<ID=1399_29,length=75>
##contig=<ID=1400_57,length=75>
##contig=<ID=1401_200,length=75>
##contig=<ID=1402_21,length=75>
##contig=<ID=1403_114,length=75>
##contig=<ID=1404_246,length=75>
##contig=<ID=1405_26,length=75>
##contig=<ID=1406_235,length=75>
##contig=<ID=1407_119,length=75>
##contig=<ID=1408_64,length=75>
##contig=<ID=1409_73,length=75>
##contig=<ID=1410_221,length=75>
##contig=<ID=1411_80,length=75>
##contig=<ID=1412_50,length=75>
##contig=<ID=1413_62,length=75>
##contig=<ID=1414_49,length=75>
##contig=<ID=1415_587,length=75>
##contig=<ID=1416_23,length=75>
##contig=<ID=1417_82,length=75>
##contig=<ID=1418_23,length=75>
##contig=<ID=1419_23,length=75>
##contig=<ID=1420_160,length=75>
##contig=<ID=1421_94,length=75>
##contig=<ID=1422_52,length=75>
##contig=<ID=1423_56,length=75>
##contig=<ID=1424_20,length=75>
##contig=<ID=1425_134,length=75>
##contig=<ID=1426_206,length=75>
##contig=<ID=1427_40,length=75>
##contig=<ID=1428_20,length=75>
##contig=<ID=1429_195,length=75>
##contig=<ID=1430_67,length=75>
##contig=<ID=1431_48,length=75>
##contig=<ID=1432_45,length=75>
##contig=<ID=1433_64,length=75>
##contig=<ID=1434_117,length=75>
##contig=<ID=1435_57,length=75>
##contig=<ID=1436_30,length=75>
##contig=<ID=1437_40,length=75>
##contig=<ID=1438_36,length=75>
##contig=<ID=1439_25,length=75>
##contig=<ID=1440_39,length=75>
##contig=<ID=1441_39,length=75>
##contig=<ID=1442_35,length=75>
##contig=<ID=1443_37,length=75>
##contig=<ID=1444_20,length=75>
##contig=<ID=1445_62,length=75>
##contig=<ID=1446_1538,length=75>
##contig=<ID=1447_27,length=75>
##contig=<ID=1448_487,length=75>
##contig=<ID=1449_123,length=75>
##contig=<ID=1450_56,length=75>
##contig=<ID=1451_55,length=75>
##contig=<ID=1452_28,length=75>
##contig=<ID=1453_42,length=75>
##contig=<ID=1454_41,length=75>
##contig=<ID=1455_830,length=75>
##contig=<ID=1456_96,length=75>
##contig=<ID=1457_82,length=75>
##contig=<ID=1458_64,length=75>
##contig=<ID=1459_57,length=75>
##contig=<ID=1460_35,length=75>
##contig=<ID=1461_23,length=75>
##contig=<ID=1462_32,length=75>
##contig=<ID=1463_40,length=75>
##contig=<ID=1464_61,length=75>
##contig=<ID=1465_22,length=75>
##contig=<ID=1466_105,length=75>
##contig=<ID=1467_433,length=75>
##contig=<ID=1468_1156,length=75>
##contig=<ID=1469_48,length=75>
##contig=<ID=1470_87,length=75>
##contig=<ID=1471_214,length=75>
##contig=<ID=1472_78,length=75>
##contig=<ID=1473_43,length=75>
##contig=<ID=1474_29,length=75>
##contig=<ID=1475_1280,length=75>
##contig=<ID=1476_96,length=75>
##contig=<ID=1477_108,length=75>
##contig=<ID=1478_23,length=75>
##contig=<ID=1479_21,length=75>
##contig=<ID=1480_23,length=75>
##contig=<ID=1481_29,length=75>
##contig=<ID=1482_20,length=75>
##contig=<ID=1483_29,length=75>
##contig=<ID=1484_47,length=75>
##contig=<ID=1485_41,length=75>
##contig=<ID=1486_84,length=75>
##contig=<ID=1487_119,length=75>
##contig=<ID=1488_36,length=75>
##contig=<ID=1489_94,length=75>
##contig=<ID=1490_59,length=75>
##contig=<ID=1491_46,length=75>
##contig=<ID=1492_26,length=75>
##contig=<ID=1493_119,length=75>
##contig=<ID=1494_59,length=75>
##contig=<ID=1495_231,length=75>
##contig=<ID=1496_24,length=75>
##contig=<ID=1497_65,length=75>
##contig=<ID=1498_23,length=75>
##contig=<ID=1499_28,length=75>
##contig=<ID=1500_78,length=75>
##contig=<ID=1501_53,length=75>
##contig=<ID=1502_28,length=75>
##contig=<ID=1503_140,length=75>
##contig=<ID=1504_31,length=75>
##contig=<ID=1505_33,length=75>
##contig=<ID=1506_37,length=75>
##contig=<ID=1507_55,length=75>
##contig=<ID=1508_51,length=75>
##contig=<ID=1509_24,length=75>
##contig=<ID=1510_38,length=75>
##contig=<ID=1511_67,length=75>
##contig=<ID=1512_49,length=75>
##contig=<ID=1513_33,length=75>
##contig=<ID=1514_158,length=75>
##contig=<ID=1515_31,length=75>
##contig=<ID=1516_189,length=75>
##contig=<ID=1517_40,length=75>
##contig=<ID=1518_43,length=75>
##contig=<ID=1519_37,length=75>
##contig=<ID=1520_43,length=75>
##contig=<ID=1521_42,length=75>
##contig=<ID=1522_719,length=75>
##contig=<ID=1523_20,length=75>
##contig=<ID=1524_39,length=75>
##contig=<ID=1525_57,length=75>
##contig=<ID=1526_45,length=75>
##contig=<ID=1527_82,length=75>
##contig=<ID=1528_82,length=75>
##contig=<ID=1529_47,length=75>
##contig=<ID=1530_25,length=75>
##contig=<ID=1531_77,length=75>
##contig=<ID=1532_30,length=75>
##contig=<ID=1533_216,length=75>
##contig=<ID=1534_70,length=75>
##contig=<ID=1535_34,length=75>
##contig=<ID=1536_21,length=75>
##contig=<ID=1537_20,length=75>
##contig=<ID=1538_27,length=75>
##contig=<ID=1539_28,length=75>
##contig=<ID=1540_33,length=75>
##contig=<ID=1541_101,length=75>
##contig=<ID=1542_33,length=75>
##contig=<ID=1543_52,length=75>
##contig=<ID=1544_291,length=75>
##contig=<ID=1545_41,length=75>
##contig=<ID=1546_224,length=75>
##contig=<ID=1547_59,length=75>
##contig=<ID=1548_45,length=75>
##contig=<ID=1549_22,length=75>
##contig=<ID=1550_27,length=75>
##contig=<ID=1551_59,length=75>
##contig=<ID=1552_30,length=75>
##contig=<ID=1553_55,length=75>
##contig=<ID=1554_45,length=75>
##contig=<ID=1555_62,length=75>
##contig=<ID=1556_45,length=75>
##contig=<ID=1557_34,length=75>
##contig=<ID=1558_24,length=75>
##contig=<ID=1559_59,length=75>
##contig=<ID=1560_29,length=75>
##contig=<ID=1561_20,length=75>
##contig=<ID=1562_1308,length=75>
##contig=<ID=1563_20,length=75>
##contig=<ID=1564_21,length=75>
##contig=<ID=1565_22,length=75>
##contig=<ID=1566_29,length=75>
##contig=<ID=1567_75,length=75>
##contig=<ID=1568_21,length=75>
##contig=<ID=1569_37,length=75>
##contig=<ID=1570_75,length=75>
##contig=<ID=1571_89,length=75>
##contig=<ID=1572_73,length=75>
##contig=<ID=1573_71,length=75>
##contig=<ID=1574_27,length=75>
##contig=<ID=1575_20,length=75>
##contig=<ID=1576_61,length=75>
##contig=<ID=1577_26,length=75>
##contig=<ID=1578_29,length=75>
##contig=<ID=1579_41,length=75>
##contig=<ID=1580_97,length=75>
##contig=<ID=1581_34,length=75>
##contig=<ID=1582_29,length=75>
##contig=<ID=1583_106,length=75>
##contig=<ID=1584_2363,length=75>
##contig=<ID=1585_26,length=75>
##contig=<ID=1586_147,length=75>
##contig=<ID=1587_23,length=75>
##contig=<ID=1588_24,length=75>
##contig=<ID=1589_33,length=75>
##contig=<ID=1590_188,length=75>
##contig=<ID=1591_24,length=75>
##contig=<ID=1592_25,length=75>
##contig=<ID=1593_115,length=75>
##contig=<ID=1594_35,length=75>
##contig=<ID=1595_25,length=75>
##contig=<ID=1596_47,length=75>
##contig=<ID=1597_21,length=75>
##contig=<ID=1598_103,length=75>
##contig=<ID=1599_773,length=75>
##contig=<ID=1600_65,length=75>
##contig=<ID=1601_52,length=75>
##contig=<ID=1602_651,length=75>
##contig=<ID=1603_33,length=75>
##contig=<ID=1604_37,length=75>
##contig=<ID=1605_41,length=75>
##contig=<ID=1606_22,length=75>
##contig=<ID=1607_63,length=75>
##contig=<ID=1608_35,length=75>
##contig=<ID=1609_23,length=75>
##contig=<ID=1610_98,length=75>
##contig=<ID=1611_28,length=75>
##contig=<ID=1612_85,length=75>
##contig=<ID=1613_29,length=75>
##contig=<ID=1614_25,length=75>
##contig=<ID=1615_526,length=75>
##contig=<ID=1616_179,length=75>
##contig=<ID=1617_26,length=75>
##contig=<ID=1618_96,length=75>
##contig=<ID=1619_158,length=75>
##contig=<ID=1620_24,length=75>
##contig=<ID=1621_54,length=75>
##contig=<ID=1622_80,length=75>
##contig=<ID=1623_25,length=75>
##contig=<ID=1624_52,length=75>
##contig=<ID=1625_21,length=75>
##contig=<ID=1626_399,length=75>
##contig=<ID=1627_22,length=75>
##contig=<ID=1628_196,length=75>
##contig=<ID=1629_26,length=75>
##contig=<ID=1630_87,length=75>
##contig=<ID=1631_46,length=75>
##contig=<ID=1632_53,length=75>
##contig=<ID=1633_63,length=75>
##contig=<ID=1634_86,length=75>
##contig=<ID=1635_85,length=75>
##contig=<ID=1636_45,length=75>
##contig=<ID=1637_31,length=75>
##contig=<ID=1638_25,length=75>
##contig=<ID=1639_51,length=75>
##contig=<ID=1640_45,length=75>
##contig=<ID=1641_59,length=75>
##contig=<ID=1642_61,length=75>
##contig=<ID=1643_43,length=75>
##contig=<ID=1644_430,length=75>
##contig=<ID=1645_61,length=75>
##contig=<ID=1646_33,length=75>
##contig=<ID=1647_34,length=75>
##contig=<ID=1648_28,length=75>
##contig=<ID=1649_44,length=75>
##contig=<ID=1650_64,length=75>
##contig=<ID=1651_526,length=75>
##contig=<ID=1652_32,length=75>
##contig=<ID=1653_129,length=75>
##contig=<ID=1654_27,length=75>
##contig=<ID=1655_21,length=75>
##contig=<ID=1656_58,length=75>
##contig=<ID=1657_69,length=75>
##contig=<ID=1658_351,length=75>
##contig=<ID=1659_52,length=75>
##contig=<ID=1660_55,length=75>
##contig=<ID=1661_473,length=75>
##contig=<ID=1662_52,length=75>
##contig=<ID=1663_25,length=75>
##contig=<ID=1664_70,length=75>
##contig=<ID=1665_1037,length=75>
##contig=<ID=1666_117,length=75>
##contig=<ID=1667_36,length=75>
##contig=<ID=1668_337,length=75>
##contig=<ID=1669_286,length=75>
##contig=<ID=1670_24,length=75>
##contig=<ID=1671_111,length=75>
##contig=<ID=1672_52,length=75>
##contig=<ID=1673_32,length=75>
##contig=<ID=1674_33,length=75>
##contig=<ID=1675_29,length=75>
##contig=<ID=1676_30,length=75>
##contig=<ID=1677_123,length=75>
##contig=<ID=1678_84,length=75>
##contig=<ID=1679_137,length=75>
##contig=<ID=1680_20,length=75>
##contig=<ID=1681_29,length=75>
##contig=<ID=1682_75,length=75>
##contig=<ID=1683_39,length=75>
##contig=<ID=1684_21,length=75>
##contig=<ID=1685_24,length=75>
##contig=<ID=1686_130,length=75>
##contig=<ID=1687_86,length=75>
##contig=<ID=1688_23,length=75>
##contig=<ID=1689_66,length=75>
##contig=<ID=1690_51,length=75>
##contig=<ID=1691_218,length=75>
##contig=<ID=1692_52,length=75>
##contig=<ID=1693_20,length=75>
##contig=<ID=1694_21,length=75>
##contig=<ID=1695_37,length=75>
##contig=<ID=1696_341,length=75>
##contig=<ID=1697_285,length=75>
##contig=<ID=1698_33,length=75>
##contig=<ID=1699_159,length=75>
##contig=<ID=1700_77,length=75>
##contig=<ID=1701_98,length=75>
##contig=<ID=1702_54,length=75>
##contig=<ID=1703_24,length=75>
##contig=<ID=1704_22,length=75>
##contig=<ID=1705_22,length=75>
##contig=<ID=1706_28,length=75>
##contig=<ID=1707_93,length=75>
##contig=<ID=1708_44,length=75>
##contig=<ID=1709_243,length=75>
##contig=<ID=1710_124,length=75>
##contig=<ID=1711_120,length=75>
##contig=<ID=1712_99,length=75>
##contig=<ID=1713_42,length=75>
##contig=<ID=1714_56,length=75>
##contig=<ID=1715_57,length=75>
##contig=<ID=1716_45,length=75>
##contig=<ID=1717_138,length=75>
##contig=<ID=1718_67,length=75>
##contig=<ID=1719_52,length=75>
##contig=<ID=1720_25,length=75>
##contig=<ID=1721_68,length=75>
##contig=<ID=1722_26,length=75>
##contig=<ID=1723_50,length=75>
##contig=<ID=1724_23,length=75>
##contig=<ID=1725_39,length=75>
##contig=<ID=1726_36,length=75>
##contig=<ID=1727_293,length=75>
##contig=<ID=1728_38,length=75>
##contig=<ID=1729_21,length=75>
##contig=<ID=1730_160,length=75>
##contig=<ID=1731_57,length=75>
##contig=<ID=1732_29,length=75>
##contig=<ID=1733_105,length=75>
##contig=<ID=1734_46,length=75>
##contig=<ID=1735_862,length=75>
##contig=<ID=1736_50,length=75>
##contig=<ID=1737_22,length=75>
##contig=<ID=1738_31,length=75>
##contig=<ID=1739_20,length=75>
##contig=<ID=1740_66,length=75>
##contig=<ID=1741_268,length=75>
##contig=<ID=1742_28,length=75>
##contig=<ID=1743_21,length=75>
##contig=<ID=1744_38,length=75>
##contig=<ID=1745_46,length=75>
##contig=<ID=1746_475,length=75>
##contig=<ID=1747_43,length=75>
##contig=<ID=1748_34,length=75>
##contig=<ID=1749_64,length=75>
##contig=<ID=1750_613,length=75>
##contig=<ID=1751_65,length=75>
##contig=<ID=1752_26,length=75>
##contig=<ID=1753_1455,length=75>
##contig=<ID=1754_76,length=75>
##contig=<ID=1755_20,length=75>
##contig=<ID=1756_99,length=75>
##contig=<ID=1757_154,length=75>
##contig=<ID=1758_51,length=75>
##contig=<ID=1759_67,length=75>
##contig=<ID=1760_20,length=75>
##contig=<ID=1761_42,length=75>
##contig=<ID=1762_293,length=75>
##contig=<ID=1763_68,length=75>
##contig=<ID=1764_85,length=75>
##contig=<ID=1765_26,length=75>
##contig=<ID=1766_61,length=75>
##contig=<ID=1767_40,length=75>
##contig=<ID=1768_32,length=75>
##contig=<ID=1769_46,length=75>
##contig=<ID=1770_26,length=75>
##contig=<ID=1771_30,length=75>
##contig=<ID=1772_24,length=75>
##contig=<ID=1773_39,length=75>
##contig=<ID=1774_22,length=75>
##contig=<ID=1775_36,length=75>
##contig=<ID=1776_23,length=75>
##contig=<ID=1777_97,length=75>
##contig=<ID=1778_55,length=75>
##contig=<ID=1779_105,length=75>
##contig=<ID=1780_22,length=75>
##contig=<ID=1781_135,length=75>
##contig=<ID=1782_29,length=75>
##contig=<ID=1783_24,length=75>
##contig=<ID=1784_22,length=75>
##contig=<ID=1785_54,length=75>
##contig=<ID=1786_75,length=75>
##contig=<ID=1787_29,length=75>
##contig=<ID=1788_678,length=75>
##contig=<ID=1789_90,length=75>
##contig=<ID=1790_148,length=75>
##contig=<ID=1791_128,length=75>
##contig=<ID=1792_20,length=75>
##contig=<ID=1793_220,length=75>
##contig=<ID=1794_47,length=75>
##contig=<ID=1795_24,length=75>
##contig=<ID=1796_21,length=75>
##contig=<ID=1797_29,length=75>
##contig=<ID=1798_109,length=75>
##contig=<ID=1799_25,length=75>
##contig=<ID=1800_26,length=75>
##contig=<ID=1801_430,length=75>
##contig=<ID=1802_35,length=75>
##contig=<ID=1803_22,length=75>
##contig=<ID=1804_47,length=75>
##contig=<ID=1805_36,length=75>
##contig=<ID=1806_575,length=75>
##contig=<ID=1807_44,length=75>
##contig=<ID=1808_38,length=75>
##contig=<ID=1809_158,length=75>
##contig=<ID=1810_95,length=75>
##contig=<ID=1811_35,length=75>
##contig=<ID=1812_57,length=75>
##contig=<ID=1813_66,length=75>
##contig=<ID=1814_33,length=75>
##contig=<ID=1815_97,length=75>
##contig=<ID=1816_134,length=75>
##contig=<ID=1817_251,length=75>
##contig=<ID=1818_96,length=75>
##contig=<ID=1819_44,length=75>
##contig=<ID=1820_277,length=75>
##contig=<ID=1821_67,length=75>
##contig=<ID=1822_160,length=75>
##contig=<ID=1823_51,length=75>
##contig=<ID=1824_21,length=75>
##contig=<ID=1825_46,length=75>
##contig=<ID=1826_24,length=75>
##contig=<ID=1827_41,length=75>
##contig=<ID=1828_122,length=75>
##contig=<ID=1829_55,length=75>
##contig=<ID=1830_25,length=75>
##contig=<ID=1831_31,length=75>
##contig=<ID=1832_30,length=75>
##contig=<ID=1833_45,length=75>
##contig=<ID=1834_94,length=75>
##contig=<ID=1835_33,length=75>
##contig=<ID=1836_21,length=75>
##contig=<ID=1837_26,length=75>
##contig=<ID=1838_105,length=75>
##contig=<ID=1839_140,length=75>
##contig=<ID=1840_33,length=75>
##contig=<ID=1841_60,length=75>
##contig=<ID=1842_122,length=75>
##contig=<ID=1843_44,length=75>
##contig=<ID=1844_33,length=75>
##contig=<ID=1845_27,length=75>
##contig=<ID=1846_51,length=75>
##contig=<ID=1847_26,length=75>
##contig=<ID=1848_61,length=75>
##contig=<ID=1849_30,length=75>
##contig=<ID=1850_75,length=75>
##contig=<ID=1851_29,length=75>
##contig=<ID=1852_21,length=75>
##contig=<ID=1853_20,length=75>
##contig=<ID=1854_46,length=75>
##contig=<ID=1855_74,length=75>
##contig=<ID=1856_46,length=75>
##contig=<ID=1857_20,length=75>
##contig=<ID=1858_35,length=75>
##contig=<ID=1859_45,length=75>
##contig=<ID=1860_105,length=75>
##contig=<ID=1861_25,length=75>
##contig=<ID=1862_26,length=75>
##contig=<ID=1863_196,length=75>
##contig=<ID=1864_33,length=75>
##contig=<ID=1865_279,length=75>
##contig=<ID=1866_27,length=75>
##contig=<ID=1867_25,length=75>
##contig=<ID=1868_41,length=75>
##contig=<ID=1869_20,length=75>
##contig=<ID=1870_41,length=75>
##contig=<ID=1871_20,length=75>
##contig=<ID=1872_120,length=75>
##contig=<ID=1873_335,length=75>
##contig=<ID=1874_57,length=75>
##contig=<ID=1875_82,length=75>
##contig=<ID=1876_65,length=75>
##contig=<ID=1877_24,length=75>
##contig=<ID=1878_47,length=75>
##contig=<ID=1879_24,length=75>
##contig=<ID=1880_357,length=75>
##contig=<ID=1881_90,length=75>
##contig=<ID=1882_31,length=75>
##contig=<ID=1883_28,length=75>
##contig=<ID=1884_23,length=75>
##contig=<ID=1885_33,length=75>
##contig=<ID=1886_326,length=75>
##contig=<ID=1887_277,length=75>
##contig=<ID=1888_163,length=75>
##contig=<ID=1889_23,length=75>
##contig=<ID=1890_24,length=75>
##contig=<ID=1891_21,length=75>
##contig=<ID=1892_160,length=75>
##contig=<ID=1893_21,length=75>
##contig=<ID=1894_38,length=75>
##contig=<ID=1895_46,length=75>
##contig=<ID=1896_49,length=75>
##contig=<ID=1897_95,length=75>
##contig=<ID=1898_142,length=75>
##contig=<ID=1899_20,length=75>
##contig=<ID=1900_38,length=75>
##contig=<ID=1901_24,length=75>
##contig=<ID=1902_70,length=75>
##contig=<ID=1903_26,length=75>
##contig=<ID=1904_31,length=75>
##contig=<ID=1905_46,length=75>
##contig=<ID=1906_66,length=75>
##contig=<ID=1907_21,length=75>
##contig=<ID=1908_51,length=75>
##contig=<ID=1909_30,length=75>
##contig=<ID=1910_36,length=75>
##contig=<ID=1911_43,length=75>
##contig=<ID=1912_58,length=75>
##contig=<ID=1913_20,length=75>
##contig=<ID=1914_26,length=75>
##contig=<ID=1915_51,length=75>
##contig=<ID=1916_77,length=75>
##contig=<ID=1917_202,length=75>
##contig=<ID=1918_125,length=75>
##contig=<ID=1919_22,length=75>
##contig=<ID=1920_43,length=75>
##contig=<ID=1921_31,length=75>
##contig=<ID=1922_51,length=75>
##contig=<ID=1923_371,length=75>
##contig=<ID=1924_59,length=75>
##contig=<ID=1925_317,length=75>
##contig=<ID=1926_28,length=75>
##contig=<ID=1927_22,length=75>
##contig=<ID=1928_269,length=75>
##contig=<ID=1929_75,length=75>
##contig=<ID=1930_22,length=75>
##contig=<ID=1931_47,length=75>
##contig=<ID=1932_108,length=75>
##contig=<ID=1933_29,length=75>
##contig=<ID=1934_38,length=75>
##contig=<ID=1935_44,length=75>
##contig=<ID=1936_30,length=75>
##contig=<ID=1937_74,length=75>
##contig=<ID=1938_93,length=75>
##contig=<ID=1939_111,length=75>
##contig=<ID=1940_146,length=75>
##contig=<ID=1941_28,length=75>
##contig=<ID=1942_35,length=75>
##contig=<ID=1943_22,length=75>
##contig=<ID=1944_136,length=75>
##contig=<ID=1945_77,length=75>
##contig=<ID=1946_28,length=75>
##contig=<ID=1947_63,length=75>
##contig=<ID=1948_58,length=75>
##contig=<ID=1949_21,length=75>
##contig=<ID=1950_88,length=75>
##contig=<ID=1951_35,length=75>
##contig=<ID=1952_37,length=75>
##contig=<ID=1953_79,length=75>
##contig=<ID=1954_32,length=75>
##contig=<ID=1955_23,length=75>
##contig=<ID=1956_20,length=75>
##contig=<ID=1957_356,length=75>
##contig=<ID=1958_32,length=75>
##contig=<ID=1959_41,length=75>
##contig=<ID=1960_35,length=75>
##contig=<ID=1961_90,length=75>
##contig=<ID=1962_31,length=75>
##contig=<ID=1963_20,length=75>
##contig=<ID=1964_20,length=75>
##contig=<ID=1965_23,length=75>
##contig=<ID=1966_383,length=75>
##contig=<ID=1967_41,length=75>
##contig=<ID=1968_55,length=75>
##contig=<ID=1969_275,length=75>
##contig=<ID=1970_73,length=75>
##contig=<ID=1971_1666,length=75>
##contig=<ID=1972_53,length=75>
##contig=<ID=1973_100,length=75>
##contig=<ID=1974_33,length=75>
##contig=<ID=1975_30,length=75>
##contig=<ID=1976_30,length=75>
##contig=<ID=1977_56,length=75>
##contig=<ID=1978_64,length=75>
##contig=<ID=1979_21,length=75>
##contig=<ID=1980_103,length=75>
##contig=<ID=1981_375,length=75>
##contig=<ID=1982_72,length=75>
##contig=<ID=1983_21,length=75>
##contig=<ID=1984_22,length=75>
##contig=<ID=1985_137,length=75>
##contig=<ID=1986_56,length=75>
##contig=<ID=1987_110,length=75>
##contig=<ID=1988_54,length=75>
##contig=<ID=1989_156,length=75>
##contig=<ID=1990_243,length=75>
##contig=<ID=1991_20,length=75>
##contig=<ID=1992_35,length=75>
[truncated: 160,033 more rows]
[truncated: 85 more columns]
