# Supplementary material for: Local adaptation of a dominant coastal tree to freshwater availability and solar radiation suggested by genomic and ecophysiological approaches
Source: Sci Rep. 2019 Dec 27;9:19936. doi: 10.1038/s41598-019-56469-w (PMC6934818; doi:10.1038/s41598-019-56469-w)
Supplement: Supplementary file 10 — Supplementary Dataset 2 [file 41598_2019_56469_MOESM10_ESM.xlsx]

## Sheet: Sheet1
Scientific Reports Supplementary information
Article title: Local adaptation of a dominant coastal tree to freshwater availability and solar radiation suggested by genomic and ecophysiological approaches
Authors: Mariana Vargas Cruz, Gustavo Maruyama Mori, Caroline Signori Müller, Carla Cristina da Silva, Dong-Ha Oh, Maheshi Dassanayake, Maria Imaculada Zucchi, Rafael Silva Oliveira and Anete Pereira de Souza
vcf_ID	managing_ID	Organism	Geographic location	Tissue	Latitude Longitude	Population	Sample type	Sex
As102PA	AsPAR102	Avicennia schaueriana	Brazil: Bragança, Pará	Leaves	0.82 S 46.6 W	north to the northeast extremity of South America	tissue sample	hermaphrodite
As13RJ	AsGPM013	Avicennia schaueriana	Brazil: Guapimirim, Rio de Janeiro	Leaves	22.70 S 43.01 W	south to the northeast extremity of South America	tissue sample	hermaphrodite
As133BA	AsVER133	Avicennia schaueriana	Brazil: Vera Cruz, Bahia	Leaves	12.93 S 38.67 W	south to the northeast extremity of South America	tissue sample	hermaphrodite
As10MA	AsALC010	Avicennia schaueriana	Brazil: Alcântara, Maranhão	Leaves	2.41 S 44.40 W	north to the northeast extremity of South America	tissue sample	hermaphrodite
As104PA	AsPAR104	Avicennia schaueriana	Brazil: Bragança, Pará	Leaves	0.82 S 46.6 W	north to the northeast extremity of South America	tissue sample	hermaphrodite
As16RJ	AsGPM016	Avicennia schaueriana	Brazil: Guapimirim, Rio de Janeiro	Leaves	22.70 S 43.01 W	south to the northeast extremity of South America	tissue sample	hermaphrodite
As135BA	AsVER135	Avicennia schaueriana	Brazil: Vera Cruz, Bahia	Leaves	12.93 S 38.67 W	south to the northeast extremity of South America	tissue sample	hermaphrodite
As11MA	AsALC011	Avicennia schaueriana	Brazil: Alcântara, Maranhão	Leaves	2.41 S 44.40 W	north to the northeast extremity of South America	tissue sample	hermaphrodite
As112PA	AsPAR112	Avicennia schaueriana	Brazil: Bragança, Pará	Leaves	0.82 S 46.6 W	north to the northeast extremity of South America	tissue sample	hermaphrodite
As27RJ	AsGPM027	Avicennia schaueriana	Brazil: Guapimirim, Rio de Janeiro	Leaves	22.70 S 43.01 W	south to the northeast extremity of South America	tissue sample	hermaphrodite
As139BA	AsVER139	Avicennia schaueriana	Brazil: Vera Cruz, Bahia	Leaves	12.93 S 38.67 W	south to the northeast extremity of South America	tissue sample	hermaphrodite
As15MA	AsALC015	Avicennia schaueriana	Brazil: Alcântara, Maranhão	Leaves	2.41 S 44.40 W	north to the northeast extremity of South America	tissue sample	hermaphrodite
As29PA	AsPAR029	Avicennia schaueriana	Brazil: Bragança, Pará	Leaves	0.82 S 46.6 W	north to the northeast extremity of South America	tissue sample	hermaphrodite
As119PA	AsPAR119	Avicennia schaueriana	Brazil: Bragança, Pará	Leaves	0.82 S 46.6 W	north to the northeast extremity of South America	tissue sample	hermaphrodite
As30RJ	AsGPM030	Avicennia schaueriana	Brazil: Guapimirim, Rio de Janeiro	Leaves	22.70 S 43.01 W	south to the northeast extremity of South America	tissue sample	hermaphrodite
As141BA	AsVER141	Avicennia schaueriana	Brazil: Vera Cruz, Bahia	Leaves	12.93 S 38.67 W	south to the northeast extremity of South America	tissue sample	hermaphrodite
As96PA	AsPAR096	Avicennia schaueriana	Brazil: Bragança, Pará	Leaves	0.82 S 46.6 W	north to the northeast extremity of South America	tissue sample	hermaphrodite
As01RJ	AsGPM001	Avicennia schaueriana	Brazil: Guapimirim, Rio de Janeiro	Leaves	22.70 S 43.01 W	south to the northeast extremity of South America	tissue sample	hermaphrodite
As32RJ	AsGPM032	Avicennia schaueriana	Brazil: Guapimirim, Rio de Janeiro	Leaves	22.70 S 43.01 W	south to the northeast extremity of South America	tissue sample	hermaphrodite
As147BA	AsVER147	Avicennia schaueriana	Brazil: Vera Cruz, Bahia	Leaves	12.93 S 38.67 W	south to the northeast extremity of South America	tissue sample	hermaphrodite
AsDMA	AsALC033	Avicennia schaueriana	Brazil: Alcântara, Maranhão	Leaves	2.41 S 44.40 W	north to the northeast extremity of South America	tissue sample	hermaphrodite
As97PA	AsPAR097	Avicennia schaueriana	Brazil: Bragança, Pará	Leaves	0.82 S 46.6 W	north to the northeast extremity of South America	tissue sample	hermaphrodite
As04RJ	AsGPM004	Avicennia schaueriana	Brazil: Guapimirim, Rio de Janeiro	Leaves	22.70 S 43.01 W	south to the northeast extremity of South America	tissue sample	hermaphrodite
As120BA	AsVER120	Avicennia schaueriana	Brazil: Vera Cruz, Bahia	Leaves	12.93 S 38.67 W	south to the northeast extremity of South America	tissue sample	hermaphrodite
As140BA	AsVER140	Avicennia schaueriana	Brazil: Vera Cruz, Bahia	Leaves	12.93 S 38.67 W	south to the northeast extremity of South America	tissue sample	hermaphrodite
As98PA	AsPAR098	Avicennia schaueriana	Brazil: Bragança, Pará	Leaves	0.82 S 46.6 W	north to the northeast extremity of South America	tissue sample	hermaphrodite
As05RJ	AsGPM005	Avicennia schaueriana	Brazil: Guapimirim, Rio de Janeiro	Leaves	22.70 S 43.01 W	south to the northeast extremity of South America	tissue sample	hermaphrodite
As123BA	AsVER123	Avicennia schaueriana	Brazil: Vera Cruz, Bahia	Leaves	12.93 S 38.67 W	south to the northeast extremity of South America	tissue sample	hermaphrodite
As04MA	AsALC004	Avicennia schaueriana	Brazil: Alcântara, Maranhão	Leaves	2.41 S 44.40 W	north to the northeast extremity of South America	tissue sample	hermaphrodite
As99PA	AsPAR099	Avicennia schaueriana	Brazil: Bragança, Pará	Leaves	0.82 S 46.6 W	north to the northeast extremity of South America	tissue sample	hermaphrodite
As06RJ	AsGPM006	Avicennia schaueriana	Brazil: Guapimirim, Rio de Janeiro	Leaves	22.70 S 43.01 W	south to the northeast extremity of South America	tissue sample	hermaphrodite
As124BA	AsVER124	Avicennia schaueriana	Brazil: Vera Cruz, Bahia	Leaves	12.93 S 38.67 W	south to the northeast extremity of South America	tissue sample	hermaphrodite
As05MA	AsALC005	Avicennia schaueriana	Brazil: Alcântara, Maranhão	Leaves	2.41 S 44.40 W	north to the northeast extremity of South America	tissue sample	hermaphrodite
As11PR	AsPPR011	Avicennia schaueriana	Brazil: Pontal do Paraná, Paraná	Leaves	25.62 S 48.35 W	south to the northeast extremity of South America	tissue sample	hermaphrodite
As19SC	AsFLN019	Avicennia schaueriana	Brazil: Florianópolis, Santa Catarina	Leaves	27.57 S 48.52 W	south to the northeast extremity of South America	tissue sample	hermaphrodite
AsCNN14	AsCNN014	Avicennia schaueriana	Brazil: Cananéia, São Paulo	Leaves	24.90 S 47.85 W	south to the northeast extremity of South America	tissue sample	hermaphrodite
As5UBA	AsUBA005	Avicennia schaueriana	Brazil: Ubatuba, São Paulo Brazil	Leaves	23.49 S 45.16 W	south to the northeast extremity of South America	tissue sample	hermaphrodite
As02PRC	AsPRC002	Avicennia schaueriana	Brazil: Paracuru, Ceará	Leaves	3.41 S 39.06 W	north to the northeast extremity of South America	tissue sample	hermaphrodite
As30PRC	AsPRC030	Avicennia schaueriana	Brazil: Paracuru, Ceará	Leaves	3.41 S 39.06 W	north to the northeast extremity of South America	tissue sample	hermaphrodite
As12PR	AsPPR012	Avicennia schaueriana	Brazil: Pontal do Paraná, Paraná	Leaves	25.62 S 48.35 W	south to the northeast extremity of South America	tissue sample	hermaphrodite
As20SC	AsFLN020	Avicennia schaueriana	Brazil: Florianópolis, Santa Catarina	Leaves	27.57 S 48.52 W	south to the northeast extremity of South America	tissue sample	hermaphrodite
AsCNN20	AsCNN020	Avicennia schaueriana	Brazil: Cananéia, São Paulo	Leaves	24.90 S 47.85 W	south to the northeast extremity of South America	tissue sample	hermaphrodite
AsUBA6	AsUBA006	Avicennia schaueriana	Brazil: Ubatuba, São Paulo Brazil	Leaves	23.49 S 45.16 W	south to the northeast extremity of South America	tissue sample	hermaphrodite
As04PRC	AsPRC004	Avicennia schaueriana	Brazil: Paracuru, Ceará	Leaves	3.41 S 39.06 W	north to the northeast extremity of South America	tissue sample	hermaphrodite
As2LGN	AsLGN002	Avicennia schaueriana	Brazil: Laguna, Santa Catarina	Leaves	28.48 S 48.83 W	south to the northeast extremity of South America	tissue sample	hermaphrodite
As13PR	AsPPR013	Avicennia schaueriana	Brazil: Pontal do Paraná, Paraná	Leaves	25.62 S 48.35 W	south to the northeast extremity of South America	tissue sample	hermaphrodite
As28SC	AsFLN028	Avicennia schaueriana	Brazil: Florianópolis, Santa Catarina	Leaves	27.57 S 48.52 W	south to the northeast extremity of South America	tissue sample	hermaphrodite
AsCNN23	AsCNN023	Avicennia schaueriana	Brazil: Cananéia, São Paulo	Leaves	24.90 S 47.85 W	south to the northeast extremity of South America	tissue sample	hermaphrodite
As10UBA	AsUBA010	Avicennia schaueriana	Brazil: Ubatuba, São Paulo Brazil	Leaves	23.49 S 45.16 W	south to the northeast extremity of South America	tissue sample	hermaphrodite
As07PRC	AsPRC007	Avicennia schaueriana	Brazil: Paracuru, Ceará	Leaves	3.41 S 39.06 W	north to the northeast extremity of South America	tissue sample	hermaphrodite
As3LGN	AsLGN003	Avicennia schaueriana	Brazil: Laguna, Santa Catarina	Leaves	28.48 S 48.83 W	south to the northeast extremity of South America	tissue sample	hermaphrodite
As15PR	AsPPR015	Avicennia schaueriana	Brazil: Pontal do Paraná, Paraná	Leaves	25.62 S 48.35 W	south to the northeast extremity of South America	tissue sample	hermaphrodite
As33SC	AsFLN033	Avicennia schaueriana	Brazil: Florianópolis, Santa Catarina	Leaves	27.57 S 48.52 W	south to the northeast extremity of South America	tissue sample	hermaphrodite
As24CNN	AsCNN024	Avicennia schaueriana	Brazil: Cananéia, São Paulo	Leaves	24.90 S 47.85 W	south to the northeast extremity of South America	tissue sample	hermaphrodite
As13UBA	AsUBA013	Avicennia schaueriana	Brazil: Ubatuba, São Paulo Brazil	Leaves	23.49 S 45.16 W	south to the northeast extremity of South America	tissue sample	hermaphrodite
As08PRC	AsPRC008	Avicennia schaueriana	Brazil: Paracuru, Ceará	Leaves	3.41 S 39.06 W	north to the northeast extremity of South America	tissue sample	hermaphrodite
As4LGN	AsLGN004	Avicennia schaueriana	Brazil: Laguna, Santa Catarina	Leaves	28.48 S 48.83 W	south to the northeast extremity of South America	tissue sample	hermaphrodite
As16PR	AsPPR016	Avicennia schaueriana	Brazil: Pontal do Paraná, Paraná	Leaves	25.62 S 48.35 W	south to the northeast extremity of South America	tissue sample	hermaphrodite
As62SC	AsFLN062	Avicennia schaueriana	Brazil: Florianópolis, Santa Catarina	Leaves	27.57 S 48.52 W	south to the northeast extremity of South America	tissue sample	hermaphrodite
As27CNN	AsCNN027	Avicennia schaueriana	Brazil: Cananéia, São Paulo	Leaves	24.90 S 47.85 W	south to the northeast extremity of South America	tissue sample	hermaphrodite
As19UBA	AsUBA019	Avicennia schaueriana	Brazil: Ubatuba, São Paulo Brazil	Leaves	23.49 S 45.16 W	south to the northeast extremity of South America	tissue sample	hermaphrodite
As11PRC	AsPRC011	Avicennia schaueriana	Brazil: Paracuru, Ceará	Leaves	3.41 S 39.06 W	north to the northeast extremity of South America	tissue sample	hermaphrodite
As18PR	AsPPR018	Avicennia schaueriana	Brazil: Pontal do Paraná, Paraná	Leaves	25.62 S 48.35 W	south to the northeast extremity of South America	tissue sample	hermaphrodite
As65SC	AsFLN065	Avicennia schaueriana	Brazil: Florianópolis, Santa Catarina	Leaves	27.57 S 48.52 W	south to the northeast extremity of South America	tissue sample	hermaphrodite
AsCNN2IC	AsCNN002	Avicennia schaueriana	Brazil: Cananéia, São Paulo	Leaves	24.90 S 47.85 W	south to the northeast extremity of South America	tissue sample	hermaphrodite
As20UBA	AsUBA020	Avicennia schaueriana	Brazil: Ubatuba, São Paulo Brazil	Leaves	23.49 S 45.16 W	south to the northeast extremity of South America	tissue sample	hermaphrodite
As15PRC	AsPRC015	Avicennia schaueriana	Brazil: Paracuru, Ceará	Leaves	3.41 S 39.06 W	north to the northeast extremity of South America	tissue sample	hermaphrodite
As19PR	AsPPR019	Avicennia schaueriana	Brazil: Pontal do Paraná, Paraná	Leaves	25.62 S 48.35 W	south to the northeast extremity of South America	tissue sample	hermaphrodite
As75SC	AsFLN075	Avicennia schaueriana	Brazil: Florianópolis, Santa Catarina	Leaves	27.57 S 48.52 W	south to the northeast extremity of South America	tissue sample	hermaphrodite
AsCNN3	AsCNN003	Avicennia schaueriana	Brazil: Cananéia, São Paulo	Leaves	24.90 S 47.85 W	south to the northeast extremity of South America	tissue sample	hermaphrodite
As25UBA	AsUBA025	Avicennia schaueriana	Brazil: Ubatuba, São Paulo Brazil	Leaves	23.49 S 45.16 W	south to the northeast extremity of South America	tissue sample	hermaphrodite
As18PRC	AsPRC018	Avicennia schaueriana	Brazil: Paracuru, Ceará	Leaves	3.41 S 39.06 W	north to the northeast extremity of South America	tissue sample	hermaphrodite
As22PR	AsPPR022	Avicennia schaueriana	Brazil: Pontal do Paraná, Paraná	Leaves	25.62 S 48.35 W	south to the northeast extremity of South America	tissue sample	hermaphrodite
AsCNN11	AsCNN011	Avicennia schaueriana	Brazil: Cananéia, São Paulo	Leaves	24.90 S 47.85 W	south to the northeast extremity of South America	tissue sample	hermaphrodite
As4UBA	AsUBA004	Avicennia schaueriana	Brazil: Ubatuba, São Paulo Brazil	Leaves	23.49 S 45.16 W	south to the northeast extremity of South America	tissue sample	hermaphrodite
As31UBA	AsUBA031	Avicennia schaueriana	Brazil: Ubatuba, São Paulo Brazil	Leaves	23.49 S 45.16 W	south to the northeast extremity of South America	tissue sample	hermaphrodite
As29PRC	AsPRC029	Avicennia schaueriana	Brazil: Paracuru, Ceará	Leaves	3.41 S 39.06 W	north to the northeast extremity of South America	tissue sample	hermaphrodite
